# Supplementary material for: Psychiatric polygenic risk associates with cortical morphology and functional organization in aging
Source: Transl Psychiatry. 2017 Dec 11;7:1276. doi: 10.1038/s41398-017-0036-z (PMC5802582; doi:10.1038/s41398-017-0036-z)
Supplement: Supplementary file 1 — Supplementary tables [file 41398_2017_36_MOESM1_ESM.xls]

## Sheet: Table S1
module	FDR corrected p-value	termID	term Name	term Definition	Gene Symbols
blue	1	GO:0072660	maintenance of protein location in plasma membrane	Any process in which a protein is maintained in a specific location in the plasma membrane; and is prevented from moving elsewhere.	ANK3
blue	1	GO:0085032	modulation by symbiont of host I-kappaB kinase/NF-kappaB cascade	Any process in which an organism modulates the frequency; rate or extent of host NF-kappaB-mediated signal transduction pathways during the host defense response. The host is defined as the larger of the organisms involved in a symbiotic interaction.	TNIP1
blue	1	GO:1900827	positive regulation of membrane depolarization during cardiac muscle cell action potential	Any process that activates or increases the frequency; rate or extent of membrane depolarization during a cardiac muscle cell action potential.	ANK3
blue	1	GO:0007155	cell adhesion	The attachment of a cell; either to another cell or to an underlying substrate such as the extracellular matrix; via cell adhesion molecules.	TNIP1 | KIF13B | SCRIB | ANK3 | NCAM1 | PCDH9 | PNN | PTPRK | SVEP1
blue	1	GO:0086010	membrane depolarization during action potential	The process in which membrane potential changes in the depolarizing direction from the negative resting potential towards the positive membrane potential that will be the peak of the action potential.	NALCN | ANK3
blue	1	GO:0006399	tRNA metabolic process	The chemical reactions and pathways involving tRNA; transfer RNA; a class of relatively small RNA molecules responsible for mediating the insertion of amino acids into the sequence of nascent polypeptide chains during protein synthesis. Transfer RNA is characterized by the presence of many unusual minor bases; the function of which has not been completely established.	TRMT1 | VARS2 | CARS2
blue	1	GO:0000105	histidine biosynthetic process	The chemical reactions and pathways resulting in the formation of histidine; 2-amino-3-(1H-imidazol-4-yl)propanoic acid.	MTHFD2L
blue	1	GO:0006196	AMP catabolic process	The chemical reactions and pathways resulting in the breakdown of AMP; adenosine monophosphate.	AMPD3
blue	1	GO:0006423	cysteinyl-tRNA aminoacylation	The process of coupling cysteine to cysteinyl-tRNA; catalyzed by cysteinyl-tRNA synthetase. In tRNA aminoacylation; the amino acid is first activated by linkage to AMP and then transferred to either the 2'- or the 3'-hydroxyl group of the 3'-adenosine residue of the tRNA.	CARS2
blue	1	GO:0006438	valyl-tRNA aminoacylation	The process of coupling valine to valyl-tRNA; catalyzed by valyl-tRNA synthetase. In tRNA aminoacylation; the amino acid is first activated by linkage to AMP and then transferred to either the 2'- or the 3'-hydroxyl group of the 3'-adenosine residue of the tRNA.	VARS2
blue	1	GO:0010650	positive regulation of cell communication by electrical coupling	Any process that increases the frequency; rate or extent of cell communication via electrical coupling. Cell communication via electrical coupling is the process that mediates signaling interactions between one cell and another cell by transfer of current between their adjacent cytoplasms via intercellular protein channels.	ANK3
blue	1	GO:0035279	mRNA cleavage involved in gene silencing by miRNA	The process in which microRNAs (miRNAs) direct the cleavage of target mRNAs. Once incorporated into a RNA-induced silencing complex (RISC); a miRNA will typically direct cleavage by base pairing with near-perfect complementarity to the target mRNA. Many plant miRNAs downregulate gene expression through this mechanism.	MOV10
blue	1	GO:0070086	ubiquitin-dependent endocytosis	Endocytosis of a protein that requires the substrate to be modified by ubiquitination. Several plasma membrane proteins; including cell surface permeases and some receptors; are targeted for internalization by endocytosis; and are thereafter delivered to the vacuole or lysosome; where they are degraded.	LRSAM1
blue	1	GO:1902260	negative regulation of delayed rectifier potassium channel activity	Any process that stops; prevents or reduces the frequency; rate or extent of delayed rectifier potassium channel activity.	ANK3
blue	1	GO:0006418	tRNA aminoacylation for protein translation	The synthesis of aminoacyl tRNA by the formation of an ester bond between the 3'-hydroxyl group of the most 3' adenosine of the tRNA; to be used in ribosome-mediated polypeptide synthesis.	VARS2 | CARS2
blue	1	GO:0043039	tRNA aminoacylation	The chemical reactions and pathways by which the various amino acids become bonded to their corresponding tRNAs. The most common route for synthesis of aminoacyl tRNA is by the formation of an ester bond between the 3'-hydroxyl group of the most 3' adenosine of the tRNA; usually catalyzed by the cognate aminoacyl-tRNA ligase. A given aminoacyl-tRNA ligase aminoacylates all species of an isoaccept…	VARS2 | CARS2
blue	1	GO:0034644	cellular response to UV	Any process that results in a change in state or activity of a cell (in terms of movement; secretion; enzyme production; gene expression; etc.) as a result of an ultraviolet radiation (UV light) stimulus. Ultraviolet radiation is electromagnetic radiation with a wavelength in the range of 10 to 380 nanometers.	PTPRK | ACTR5
blue	1	GO:2000659	regulation of interleukin-1-mediated signaling pathway	Any process that modulates the frequency; rate or extent of interleukin-1-mediated signaling pathway.	VRK2
blue	1	GO:0006533	aspartate catabolic process	The chemical reactions and pathways resulting in the breakdown of aspartate; the anion derived from aspartic acid; 2-aminobutanedioic acid.	DDO
blue	1	GO:0016080	synaptic vesicle targeting	The process in which synaptic vesicles are directed to specific destination membranes; mediated by molecules at the vesicle membrane and target membrane surfaces.	SCRIB
blue	1	GO:0019478	D-amino acid catabolic process	The chemical reactions and pathways resulting in the breakdown of D-amino acids; the D-enantiomers of amino acids.	DDO
blue	1	GO:0021747	cochlear nucleus development	The process whose specific outcome is the progression of the cochlear nucleus over time; from its formation to the mature structure.	SCRIB
blue	1	GO:0032264	IMP salvage	Any process which produces inosine monophosphate from derivatives of it; without de novo synthesis.	AMPD3
blue	1	GO:0071286	cellular response to magnesium ion	Any process that results in a change in state or activity of a cell (in terms of movement; secretion; enzyme production; gene expression; etc.) as a result of a magnesium ion stimulus.	ANK3
blue	1	GO:0071896	protein localization to adherens junction	Any process in which a protein is transported to; and/or maintained at the adherens junction.	SCRIB
blue	1	GO:1900825	regulation of membrane depolarization during cardiac muscle cell action potential	Any process that modulates the frequency; rate or extent of membrane depolarization during a cardiac muscle cell action potential.	ANK3
blue	1	GO:0006897	endocytosis	A vesicle-mediated transport process in which cells take up external materials or membrane constituents by the invagination of a small region of the plasma membrane to form a new membrane-bounded vesicle.	SCRIB | LMBR1L | VRK2 | PGBD1 | LRSAM1
blue	1	GO:0009128	purine nucleoside monophosphate catabolic process	The chemical reactions and pathways resulting in the breakdown of purine nucleoside monophosphate; a compound consisting of a purine base linked to a ribose or deoxyribose sugar esterified with phosphate on the sugar.	AMPD3
blue	1	GO:0098902	regulation of membrane depolarization during action potential	Any process that modulates the rate; frequency or extent of membrane depolarization during an action potential. Membrane depolarization is the process in which membrane potential changes in the depolarizing direction from the resting potential.	ANK3
blue	1	GO:0006520	cellular amino acid metabolic process	The chemical reactions and pathways involving amino acids; carboxylic acids containing one or more amino groups; as carried out by individual cells.	MTHFD2L | VARS2 | CARS2 | DDO
blue	1	GO:0090316	positive regulation of intracellular protein transport	Any process that decreases the frequency; rate or extent of the directed movement of proteins within cells.	ANP32B | ANK3 | WDR46
blue	1	GO:0034660	ncRNA metabolic process	The chemical reactions and pathways involving non-coding RNA transcripts (ncRNAs).	TRMT1 | VARS2 | CARS2 | WDR46
blue	1	GO:0043615	astrocyte cell migration	The orderly movement of an astrocyte; a class of large neuroglial (macroglial) cells in the central nervous system; the largest and most numerous neuroglial cells in the brain and spinal cord.	SCRIB
blue	1	GO:1902414	protein localization to cell junction	A process in which a protein is transported to; or maintained in; a location within a cell junction.	SCRIB
blue	1	GO:0016079	synaptic vesicle exocytosis	Fusion of intracellular membrane-bounded vesicles with the pre-synaptic membrane of the neuronal cell resulting in release of neurotransmitter into the synaptic cleft.	SYT9 | SCRIB
blue	1	GO:0006531	aspartate metabolic process	The chemical reactions and pathways involving aspartate; the anion derived from aspartic acid; 2-aminobutanedioic acid.	DDO
blue	1	GO:0006547	histidine metabolic process	The chemical reactions and pathways involving histidine; 2-amino-3-(1H-imidazol-4-yl)propanoic acid.	MTHFD2L
blue	1	GO:0032261	purine nucleotide salvage	Any process which produces a purine nucleotide from derivatives of it; without de novo synthesis.	AMPD3
blue	1	GO:0035999	tetrahydrofolate interconversion	The chemical reactions and pathways by which one-carbon (C1) units are transferred between tetrahydrofolate molecules; to synthesise other tetrahydrofolate molecules.	MTHFD2L
blue	1	GO:0019079	viral genome replication	Any process involved directly in viral genome replication; including viral nucleotide metabolism.	TNIP1 | NFIA
blue	1	GO:0035089	establishment of apical/basal cell polarity	The specification and formation of the polarity of a cell along its apical/basal axis.	SCRIB
blue	1	GO:0071482	cellular response to light stimulus	Any process that results in a change in state or activity of a cell (in terms of movement; secretion; enzyme production; gene expression; etc.) as a result of a light stimulus; electromagnetic radiation of wavelengths classified as infrared; visible or ultraviolet light.	PTPRK | ACTR5
blue	1	GO:0046031	ADP metabolic process	The chemical reactions and pathways involving ADP; adenosine 5'-diphosphate.	AMPD3
blue	1	GO:0060088	auditory receptor cell stereocilium organization	A process that is carried out at the cellular level which results in the assembly; arrangement of constituent parts; or disassembly of a stereocilium. A stereocilium is an actin-based protrusion from the apical surface of auditory hair cells.	SCRIB
blue	1	GO:0070914	UV-damage excision repair	A DNA repair process that is initiated by an endonuclease that introduces a single-strand incision immediately 5' of a UV-induced damage site. UV-damage excision repair acts on both cyclobutane pyrimidine dimers (CPDs) and pyrimidine-pyrimidone 6-4 photoproducts (6-4PPs).	ACTR5
blue	1	GO:0016192	vesicle-mediated transport	A cellular transport process in which transported substances are moved in membrane-bounded vesicles; transported substances are enclosed in the vesicle lumen or located in the vesicle membrane. The process begins with a step that directs a substance to the forming vesicle; and includes vesicle budding and coating. Vesicles are then targeted to; and fuse with; an acceptor membrane.	SYT9 | SCRIB | ANK3 | LMBR1L | VRK2 | PGBD1 | LRSAM1
blue	1	GO:0001921	positive regulation of receptor recycling	Any process that activates or increases the frequency; rate or extent of receptor recycling.	SCRIB
blue	1	GO:0006188	IMP biosynthetic process	The chemical reactions and pathways resulting in the formation of IMP; inosine monophosphate.	AMPD3
blue	1	GO:0018027	peptidyl-lysine dimethylation	The methylation of peptidyl-lysine to form peptidyl-N6;N6-dimethyl-L-lysine.	EHMT2
blue	1	GO:0061162	establishment of monopolar cell polarity	The specification and formation of monopolar intracellular organization or cell growth patterns. Monopolar cell organization is directional organization along an axis.	SCRIB
blue	1	GO:1901017	negative regulation of potassium ion transmembrane transporter activity	Any process that stops; prevents or reduces the frequency; rate or extent of potassium ion transmembrane transporter activity.	ANK3
blue	1	GO:1902259	regulation of delayed rectifier potassium channel activity	Any process that modulates the frequency; rate or extent of delayed rectifier potassium channel activity.	ANK3
blue	1	GO:0016032	viral process	A multi-organism process in which a virus is a participant. The other participant is the host. Includes infection of a host cell; replication of the viral genome; and assembly of progeny virus particles. In some cases the viral genetic material may integrate into the host genome and only subsequently; under particular circumstances; 'complete' its life cycle.	TNIP1 | SCRIB | NFIA | VRK2 | LRSAM1
blue	1	GO:0009396	folic acid-containing compound biosynthetic process	The chemical reactions and pathways resulting in the formation of folic acid and its derivatives.	MTHFD2L
blue	1	GO:0010960	magnesium ion homeostasis	Any process involved in the maintenance of an internal steady state of magnesium ions within an organism or cell.	ANK3
blue	1	GO:0045760	positive regulation of action potential	Any process that activates or increases the frequency; rate or extent of action potential creation; propagation or termination. This typically occurs via modulation of the activity or expression of voltage-gated ion channels.	ANK3
blue	1	GO:2000651	positive regulation of sodium ion transmembrane transporter activity	Any process that activates or increases the frequency; rate or extent of sodium ion transmembrane transporter activity.	ANK3
blue	1	GO:0001508	action potential	A process in which membrane potential cycles through a depolarizing spike; triggered in response to depolarization above some threshold; followed by repolarization. This cycle is driven by the flow of ions through various voltage gated channels with different thresholds and ion specificities.	NALCN | ANK3
blue	1	GO:0002093	auditory receptor cell morphogenesis	Any process that alters the size or shape of an auditory receptor cell.	SCRIB
blue	1	GO:0007016	cytoskeletal anchoring at plasma membrane	A cytoskeleton organization process that directly or indirectly links cytoskeletal filaments to the plasma membrane.	ANK3
blue	1	GO:0009086	methionine biosynthetic process	The chemical reactions and pathways resulting in the formation of methionine (2-amino-4-(methylthio)butanoic acid); a sulfur-containing; essential amino acid found in peptide linkage in proteins.	MTHFD2L
blue	1	GO:0010839	negative regulation of keratinocyte proliferation	Any process that decreases the rate; frequency or extent of keratinocyte proliferation. Keratinocyte proliferation is the multiplication or reproduction of keratinocytes; resulting in the expansion of a cell population.	PTPRK
blue	1	GO:0021548	pons development	The process whose specific outcome is the progression of the pons over time; from its formation to the mature structure. The pons lies above the medulla and next to the cerebellum. The pons conveys information about movement from the cerebral hemisphere to the cerebellum.	SCRIB
blue	1	GO:0046033	AMP metabolic process	The chemical reactions and pathways involving AMP; adenosine monophosphate.	AMPD3
blue	1	GO:0046040	IMP metabolic process	The chemical reactions and pathways involving IMP; inosine monophosphate.	AMPD3
blue	1	GO:0046130	purine ribonucleoside catabolic process	The chemical reactions and pathways resulting in the breakdown of any purine ribonucleoside; a nucleoside in which purine base is linked to a ribose (beta-D-ribofuranose) molecule.	AMPD3
blue	1	GO:0009411	response to UV	Any process that results in a change in state or activity of a cell or an organism (in terms of movement; secretion; enzyme production; gene expression; etc.) as a result of an ultraviolet radiation (UV light) stimulus. Ultraviolet radiation is electromagnetic radiation with a wavelength in the range of 10 to 380 nanometers.	PTPRK | ACTR5
blue	1	GO:0032388	positive regulation of intracellular transport	Any process that activates or increases the frequency; rate or extent of the directed movement of substances within cells.	ANP32B | ANK3 | WDR46
blue	1	GO:0035725	sodium ion transmembrane transport	A process in which a sodium ion is transported from one side of a membrane to the other by means of some agent such as a transporter or pore.	NALCN | ANK3
blue	1	GO:0048489	synaptic vesicle transport	The directed movement of substances in synaptic membrane-bounded vesicles within the neuron along the cytoskeleton either toward or away from the neuronal cell body.	SYT9 | SCRIB
blue	1	GO:0006450	regulation of translational fidelity	Any process that modulates the ability of the translational apparatus to interpret the genetic code.	VARS2
blue	1	GO:0007320	insemination	The introduction of semen or sperm into the genital tract of a female.	DDO
blue	1	GO:0010649	regulation of cell communication by electrical coupling	Any process that modulates the frequency; rate or extent of cell communication via electrical coupling. Cell communication via electrical coupling is the process that mediates signaling interactions between one cell and another cell by transfer of current between their adjacent cytoplasms via intercellular protein channels.	ANK3
blue	1	GO:0046827	positive regulation of protein export from nucleus	Any process that activates or increases the frequency; rate or extent of directed movement of proteins from the nucleus into the cytoplasm.	ANP32B
blue	1	GO:0086012	membrane depolarization during cardiac muscle cell action potential	The process in which cardiac muscle cell membrane potential changes in the depolarizing direction from the negative resting potential towards the positive membrane potential that will be the peak of the action potential.	ANK3
blue	1	GO:1901380	negative regulation of potassium ion transmembrane transport	Any process that stops; prevents or reduces the frequency; rate or extent of potassium ion transmembrane transport.	ANK3
blue	1	GO:0033157	regulation of intracellular protein transport	Any process that modulates the frequency; rate or extent of the directed movement of proteins within cells.	ANP32B | ANK3 | WDR46
blue	1	GO:0030488	tRNA methylation	The posttranscriptional addition of methyl groups to specific residues in a tRNA molecule.	TRMT1
blue	1	GO:0032026	response to magnesium ion	Any process that results in a change in state or activity of a cell or an organism (in terms of movement; secretion; enzyme production; gene expression; etc.) as a result of a magnesium ion stimulus.	ANK3
blue	1	GO:0035855	megakaryocyte development	The process whose specific outcome is the progression of a megakaryocyte cell over time; from its formation to the mature structure. Megakaryocyte development does not include the steps involved in committing a cell to a megakaryocyte fate. A megakaryocyte is a giant cell 50 to 100 micron in diameter; with a greatly lobulated nucleus; found in the bone marrow.	FLI1
blue	1	GO:0043101	purine-containing compound salvage	Any process that generates a purine-containing compound; any nucleobase; nucleoside; nucleotide or nucleic acid that contains a purine base; from derivatives of them without de novo synthesis.	AMPD3
blue	1	GO:0043649	dicarboxylic acid catabolic process	The chemical reactions and pathways resulting in the breakdown of dicarboxylic acids; any organic acid containing two carboxyl (-COOH) groups.	DDO
blue	1	GO:0070498	interleukin-1-mediated signaling pathway	A series of molecular signals initiated by the binding of interleukin-1 to a receptor on the surface of a cell; and ending with regulation of a downstream cellular process; e.g. transcription.	VRK2
blue	1	GO:0070734	histone H3-K27 methylation	The modification of histone H3 by addition of a methyl group to lysine at position 27 of the histone.	EHMT2
blue	1	GO:1902307	positive regulation of sodium ion transmembrane transport	Any process that activates or increases the frequency; rate or extent of sodium ion transmembrane transport.	ANK3
blue	1	GO:0006555	methionine metabolic process	The chemical reactions and pathways involving methionine (2-amino-4-(methylthio)butanoic acid); a sulfur-containing; essential amino acid found in peptide linkage in proteins.	MTHFD2L
blue	1	GO:0045956	positive regulation of calcium ion-dependent exocytosis	Any process that activates or increases the frequency; rate or extent of calcium ion-dependent exocytosis.	SYT9
blue	1	GO:0060117	auditory receptor cell development	The process whose specific outcome is the progression of an auditory receptor cell over time; from its formation to the mature structure. Cell development does not include the steps involved in committing a cell to a specific fate.	SCRIB
blue	1	GO:0051899	membrane depolarization	The process in which membrane potential decreases with respect to its steady-state potential; usually from negative potential to a more positive potential. For example; the initial depolarization during the rising phase of an action potential is in the direction from the negative steady-state resting potential towards the positive membrane potential that will be the peak of the action potential.	NALCN | ANK3
blue	1	GO:0008150	biological_process	Any process specifically pertinent to the functioning of integrated living units: cells; tissues; organs; and organisms. A process is a collection of molecular events with a defined beginning and end.	TNIP1 | ADARB2 | ANP32B | EHMT2 | AASDH | SYT9 | SLC39A11 | ETFB | FLI1 | KIF13B | SCRIB | NALCN | DNAH1 | TRPC4AP | AMPD3 | ANK3 | MOV10 | MTHFD2L | NCAM1 | NFIA | PCDH9 | TMX2 | ZDHHC2 | PNN | SPATA6 | TRMT1 | ZNF692 | LMBR1L | WDFY4 | PTPRK | VARS2 | VRK2 | CARS2 | ACTR5 | SVEP1 | FAM107B | PGBD1 | DDO | LRSAM1 | WDR46
blue	1	GO:0016070	RNA metabolic process	The cellular chemical reactions and pathways involving RNA; ribonucleic acid; one of the two main type of nucleic acid; consisting of a long; unbranched macromolecule formed from ribonucleotides joined in 3';5'-phosphodiester linkage.	TNIP1 | ADARB2 | EHMT2 | FLI1 | MOV10 | NFIA | PNN | TRMT1 | ZNF692 | PTPRK | VARS2 | CARS2 | ACTR5 | PGBD1 | WDR46
blue	1	GO:0071478	cellular response to radiation	Any process that results in a change in state or activity of a cell (in terms of movement; secretion; enzyme production; gene expression; etc.) as a result of an electromagnetic radiation stimulus. Electromagnetic radiation is a propagating wave in space with electric and magnetic components. These components oscillate at right angles to each other and to the direction of propagation.	PTPRK | ACTR5
blue	1	GO:0001539	cilium or flagellum-dependent cell motility	Cell motility due to movement of eukaryotic cilia or bacterial-type flagella or archaeal-type flagella.	DNAH1
blue	1	GO:0042559	pteridine-containing compound biosynthetic process	The chemical reactions and pathways resulting in the formation of any compound containing pteridine (pyrazino(2;3-dipyrimidine)); e.g. pteroic acid; xanthopterin and folic acid.	MTHFD2L
blue	1	GO:0046755	viral budding	A viral process by which enveloped viruses acquire a host-derived membrane enriched in viral proteins to form their external envelope. The process starts when nucleocapsids; assembled or in the process of being built; induce formation of a membrane curvature in the host plasma or organelle membrane and wrap up in the forming bud. The process ends when the bud is eventually pinched off by membrane…	LRSAM1
blue	1	GO:0060122	inner ear receptor stereocilium organization	A process that is carried out at the cellular level which results in the assembly; arrangement of constituent parts; or disassembly of a stereocilium. A stereocilium is an actin-based protrusion from the apical surface of inner ear receptor cells.	SCRIB
blue	1	GO:0098901	regulation of cardiac muscle cell action potential	Any process that modulates the frequency; rate or extent of action potential creation; propagation or termination in a cardiac muscle cell. This typically occurs via modulation of the activity or expression of voltage-gated ion channels.	ANK3
blue	1	GO:0000097	sulfur amino acid biosynthetic process	The chemical reactions and pathways resulting in the formation of amino acids containing sulfur; comprising cysteine; methionine and selenocysteine.	MTHFD2L
blue	1	GO:0001919	regulation of receptor recycling	Any process that modulates the frequency; rate; or extent of receptor recycling.	SCRIB
blue	1	GO:0006379	mRNA cleavage	Any process in which a pre-mRNA or mRNA molecule is cleaved at specific sites or in a regulated manner.	MOV10
blue	1	GO:0007625	grooming behavior	The specific behavior of an organism relating to grooming; cleaning and brushing to remove dirt and parasites.	DDO
blue	1	GO:0046653	tetrahydrofolate metabolic process	The chemical reactions and pathways involving tetrahydrofolate; 5;6;7;8-tetrahydrofolic acid; a folate derivative bearing additional hydrogens on the pterin group.	MTHFD2L
blue	1	GO:0090314	positive regulation of protein targeting to membrane	Any process that increases the frequency; rate or extent of the process of directing proteins towards a membrane; usually using signals contained within the protein.	ANK3
blue	1	GO:0097009	energy homeostasis	Any process involved in the balance between food intake (energy input) and energy expenditure.	AMPD3
blue	1	GO:0071709	membrane assembly	The aggregation; arrangement and bonding together of a set of components to form a membrane.	ANK3
blue	1	GO:0072661	protein targeting to plasma membrane	The process of directing proteins towards the plasma membrane; usually uses signals contained within the protein.	ANK3
blue	1	GO:0007269	neurotransmitter secretion	The regulated release of neurotransmitter into the synaptic cleft. A neurotransmitter is any of a group of substances that are released on excitation from the axon terminal of a presynaptic neuron of the central or peripheral nervous system and travel across the synaptic cleft to either excite or inhibit the target cell. Among the many substances that have the properties of a neurotransmitter are…	SYT9 | SCRIB
blue	1	GO:0008105	asymmetric protein localization	Any process in which a protein is transported to; or maintained in; a specific location such that it is distributed asymmetrically.	SCRIB
blue	1	GO:0051567	histone H3-K9 methylation	The modification of histone H3 by addition of a methyl group to lysine at position 9 of the histone.	EHMT2
blue	1	GO:2001258	negative regulation of cation channel activity	Any process that stops; prevents or reduces the frequency; rate or extent of cation channel activity.	ANK3
blue	1	GO:0051222	positive regulation of protein transport	Any process that activates or increases the frequency; rate or extent of the directed movement of a protein into; out of or within a cell; or between cells; by means of some agent such as a transporter or pore.	ANP32B | ANK3 | WDR46
blue	1	GO:0043267	negative regulation of potassium ion transport	Any process that stops; prevents; or reduces the frequency; rate or extent of the directed movement of potassium ions (K+) into; out of or within a cell; or between cells; by means of some agent such as a transporter or pore.	ANK3
brown	1	GO:0045494	photoreceptor cell maintenance	Any process preventing the degeneration of the photoreceptor; a specialized cell type that is sensitive to light.	PCDH15 | GPR98
brown	1	GO:0007605	sensory perception of sound	The series of events required for an organism to receive an auditory stimulus; convert it to a molecular signal; and recognize and characterize the signal. Sonic stimuli are detected in the form of vibrations and are processed to form a sound.	KCNE1 | PCDH15 | GPR98
brown	1	GO:0050954	sensory perception of mechanical stimulus	The series of events required for an organism to receive a sensory mechanical stimulus; convert it to a molecular signal; and recognize and characterize the signal. This is a neurological process.	KCNE1 | PCDH15 | GPR98
brown	1	GO:0050982	detection of mechanical stimulus	The series of events by which a mechanical stimulus is received and converted into a molecular signal.	TTN | GPR98
brown	1	GO:0009582	detection of abiotic stimulus	The series of events in which an (non-living) abiotic stimulus is received by a cell and converted into a molecular signal.	SDC2 | TTN | GPR98
brown	1	GO:0060042	retina morphogenesis in camera-type eye	The process in which the anatomical structure of the retina is generated and organized.	LRP5 | MEGF11
brown	1	GO:0048646	anatomical structure formation involved in morphogenesis	The developmental process pertaining to the initial formation of an anatomical structure from unspecified parts. This process begins with the specific processes that contribute to the appearance of the discrete structure and ends when the structural rudiment is recognizable. An anatomical structure is any biological entity that occupies space and is distinguished from its surroundings. Anatomical…	LRP5 | KIF26B | STAB2 | PROK2 | TTN | MEGF11
brown	1	GO:0060764	cell-cell signaling involved in mammary gland development	Any process that mediates the transfer of information from one cell to another and contributes to the progression of the mammary gland; from its initial state to the mature structure.	LRP5
brown	1	GO:0072092	ureteric bud invasion	The process in which the ureteric bud grows along its axis and contributes to the formation of the metanephros.	KIF26B
brown	1	GO:0006027	glycosaminoglycan catabolic process	The chemical reactions and pathways resulting in the breakdown of glycosaminoglycans; any one of a group of polysaccharides that contain amino sugars.	STAB2 | SDC2
brown	1	GO:0001895	retina homeostasis	A tissue homeostatic process involved in the maintenance of an internal equilibrium within the retina of the eye; including control of cellular proliferation and death and control of metabolic function.	PCDH15 | GPR98
brown	1	GO:0030241	skeletal muscle myosin thick filament assembly	The aggregation; arrangement and bonding together of proteins to form the myosin-based thick filaments of myofibrils in skeletal muscle.	TTN
brown	1	GO:0035995	detection of muscle stretch	The series of events by which a muscle stretch stimulus is received by a cell and converted into a molecular signal.	TTN
brown	1	GO:0048769	sarcomerogenesis	The process in which sarcomeres are added in series within a fiber.	TTN
brown	1	GO:0048731	system development	The process whose specific outcome is the progression of an organismal system over time; from its formation to the mature structure. A system is a regularly interacting or interdependent group of organs or tissues that work together to carry out a given biological process.	DNAH5 | ZFP57 | LRP5 | KIF26B | STAB2 | PROK2 | RXRG | SDC2 | ST14 | TTN | GPR98 | MEGF11
brown	1	GO:0007422	peripheral nervous system development	The process whose specific outcome is the progression of the peripheral nervous system over time; from its formation to the mature structure. The peripheral nervous system is one of the two major divisions of the nervous system. Nerves in the PNS connect the central nervous system (CNS) with sensory organs; other organs; muscles; blood vessels and glands.	ZFP57 | RXRG
brown	1	GO:0006007	glucose catabolic process	The chemical reactions and pathways resulting in the breakdown of glucose; the aldohexose gluco-hexose.	LRP5
brown	1	GO:0061589	calcium activated phosphatidylserine scrambling	The movement of a population of phosphatidylserine molecules from one leaflet of the plasma membrane bilayer to the opposite leaflet as a result of a calcium stimulus.	ANO4
brown	1	GO:0072358	cardiovascular system development	The process whose specific outcome is the progression of the cardiovascular system over time; from its formation to the mature structure. The cardiovascular system is the anatomical system that has as its parts the heart and blood vessels.	LRP5 | STAB2 | PROK2 | RXRG | TTN
brown	1	GO:0005975	carbohydrate metabolic process	The chemical reactions and pathways involving carbohydrates; any of a group of organic compounds based of the general formula Cx(H2O)y. Includes the formation of carbohydrate derivatives by the addition of a carbohydrate residue to another molecule.	KCNE1 | LRP5 | GALNTL6 | STAB2 | SDC2
brown	1	GO:0030240	skeletal muscle thin filament assembly	The aggregation; arrangement and bonding together of proteins to form the actin-based thin filaments of myofibrils in skeletal muscle.	TTN
brown	1	GO:0031034	myosin filament assembly	The aggregation; arrangement and bonding together of a filament composed of myosin molecules.	TTN
brown	1	GO:0035426	extracellular matrix-cell signaling	Any process that mediates the transfer of information between the extracellular matrix and a cell.	LRP5
brown	1	GO:0048496	maintenance of organ identity	The process in which the identity of an organ is maintained. Identity is considered to be the aggregate of characteristics by which a structure is recognized.	GPR98
brown	1	GO:0061304	retinal blood vessel morphogenesis	The process whose specific outcome is the progression of a blood vessel of the retina over time; from its formation to the mature structure.	LRP5
brown	1	GO:0061590	calcium activated phosphatidylcholine scrambling	The movement of a population of phosphatidylcholine molecules from one leaflet of the plasma membrane bilayer to the opposite leaflet as a result of a calcium stimulus.	ANO4
brown	1	GO:0061591	calcium activated galactosylceramide scrambling	The movement of a population of galactosylceramide molecules from one leaflet of the plasma membrane bilayer to the opposite leaflet as a result of a calcium stimulus.	ANO4
brown	1	GO:0009798	axis specification	The establishment; maintenance and elaboration of a pattern along a line or around a point.	DNAH5 | LRP5
brown	1	GO:0001957	intramembranous ossification	Direct ossification that occurs within mesenchyme or an accumulation of relatively unspecialized cells.	MN1
brown	1	GO:0043045	DNA methylation involved in embryo development	The covalent transfer of a methyl group to C-5 of cytosine that contributes to the epigenetic regulation of embryonic gene expression.	ZFP57
brown	1	GO:0044332	Wnt signaling pathway involved in dorsal/ventral axis specification	The series of molecular signals initiated by binding of Wnt protein to a frizzled family receptor on the surface of the target cell contributing to the establishment; maintenance and elaboration of the dorsal/ventral axis.	LRP5
brown	1	GO:0048539	bone marrow development	The process whose specific outcome is the progression of the bone marrow over time; from its formation to the mature structure.	LRP5
brown	1	GO:0090315	negative regulation of protein targeting to membrane	Any process that decreases the frequency; rate or extent of the process of directing proteins towards a membrane; usually using signals contained within the protein.	KCNE1
brown	1	GO:1902262	apoptotic process involved in patterning of blood vessels	Any apoptotic process that is involved in patterning of blood vessels.	LRP5
brown	1	GO:0048729	tissue morphogenesis	The process in which the anatomical structures of a tissue are generated and organized.	LRP5 | KIF26B | TTN | MEGF11
brown	1	GO:0014866	skeletal myofibril assembly	The process whose specific outcome is the progression of the skeletal myofibril over time; from its formation to the mature structure. A skeletal myofibril is a myofibril specific to skeletal muscle cells.	TTN
brown	1	GO:0060677	ureteric bud elongation	The developmental growth in which the ureteric bud grows along its axis beginning with the growth of the primary ureteric bud and ending when the branches of the bud have elongated.	KIF26B
brown	1	GO:0072033	renal vesicle formation	The developmental process pertaining to the initial formation of the renal vesicle from condensed mesenchymal cells. The renal vesicle is the primordial structure of the nephron epithelium; and is formed by the condensation of mesenchymal cells.	KIF26B
brown	1	GO:0048593	camera-type eye morphogenesis	The process in which the anatomical structures of the eye are generated and organized. The camera-type eye is an organ of sight that receives light through an aperture and focuses it through a lens; projecting it on a photoreceptor field.	LRP5 | MEGF11
brown	1	GO:0048739	cardiac muscle fiber development	The process whose specific outcome is the progression of cardiac muscle fiber over time; from its formation to the mature structure.	TTN
brown	1	GO:0050957	equilibrioception	The series of events required for an organism to receive an orientational stimulus; convert it to a molecular signal; and recognize and characterize the signal. Equilibrioception refers to a combination of processes by which an organism can perceive its orientation with respect to gravity. In animals; stimuli come from labyrinth system of the inner ears; monitoring the direction of motion; visual…	PCDH15
brown	1	GO:0060059	embryonic retina morphogenesis in camera-type eye	The process in which the anatomical structure of the retina is generated and organized in a camera-type eye during the embryonic life stage.	LRP5
brown	1	GO:0086013	membrane repolarization during cardiac muscle cell action potential	The process in which ions are transported across a membrane such that the cardiac muscle cell plasma membrane potential changes in the direction from the positive membrane potential at the peak of the action potential towards the negative resting potential.	KCNE1
brown	1	GO:0007275	multicellular organismal development	The biological process whose specific outcome is the progression of a multicellular organism over time from an initial condition (e.g. a zygote or a young adult) to a later condition (e.g. a multicellular animal or an aged adult).	DNAH5 | ZFP57 | LRP5 | KIF26B | STAB2 | PROK2 | RXRG | SDC2 | ST14 | TTN | GPR98 | MEGF11
brown	1	GO:0033690	positive regulation of osteoblast proliferation	Any process that activates or increases the rate or extent of osteoblast proliferation.	LRP5
brown	1	GO:0035994	response to muscle stretch	Any process that results in a change in state or activity of a cell or an organism (in terms of movement; secretion; enzyme production; gene expression; etc.) as a result of a myofibril being extended beyond its slack length.	TTN
brown	1	GO:1902259	regulation of delayed rectifier potassium channel activity	Any process that modulates the frequency; rate or extent of delayed rectifier potassium channel activity.	KCNE1
brown	1	GO:0060041	retina development in camera-type eye	The process whose specific outcome is the progression of the retina over time; from its formation to the mature structure. The retina is the innermost layer or coating at the back of the eyeball; which is sensitive to light and in which the optic nerve terminates.	LRP5 | MEGF11
brown	1	GO:0002031	G-protein coupled receptor internalization	The process that results in the uptake of a G-protein coupled receptor into an endocytic vesicle.	PLD2
brown	1	GO:0017121	phospholipid scrambling	The movement of a population of phospholipid molecules from one leaflet of the plasma membrane bilayer to the opposite leaflet; resulting in loss of lipid asymmetry and surface exposure of phosphatidylserine (PS) and phosphatidylethanolamine (PE).	ANO4
brown	1	GO:0061299	retina vasculature morphogenesis in camera-type eye	The process in which the vasculature of the retina is generated and organized.	LRP5
brown	1	GO:0071435	potassium ion export	The directed movement of potassium ions out of a cell or organelle.	KCNE1
brown	1	GO:0014074	response to purine-containing compound	Any process that results in a change in state or activity of a cell or an organism (in terms of movement; secretion; enzyme production; gene expression; etc.) as a result of a purine-containing compound stimulus.	KCNE1 | SDC2
brown	1	GO:0021670	lateral ventricle development	The process whose specific outcome is the progression of the lateral ventricles over time; from the formation to the mature structure. The two lateral ventricles are a cavity in each of the cerebral hemispheres derived from the cavity of the embryonic neural tube. They are separated from each other by the septum pellucidum; and each communicates with the third ventricle by the foramen of Monro; t…	DNAH5
brown	1	GO:0048592	eye morphogenesis	The process in which the anatomical structures of the eye are generated and organized.	LRP5 | MEGF11
brown	1	GO:0006937	regulation of muscle contraction	Any process that modulates the frequency; rate or extent of muscle contraction.	KCNE1 | PROK2
brown	1	GO:0006655	phosphatidylglycerol biosynthetic process	The chemical reactions and pathways resulting in the formation of phosphatidylglycerols; any of a class of phospholipids in which the phosphatidyl group is esterified to the hydroxyl group of glycerol.	PLD2
brown	1	GO:0007076	mitotic chromosome condensation	The cell cycle process in which chromatin structure is compacted prior to and during mitosis in eukaryotic cells.	TTN
brown	1	GO:0060033	anatomical structure regression	The developmental process in which an anatomical stucture is destroyed as a part of its normal progression.	LRP5
brown	1	GO:0086011	membrane repolarization during action potential	The process in which ions are transported across a membrane such that the membrane potential changes in the direction from the positive membrane potential at the peak of the action potential towards the negative resting potential.	KCNE1
brown	1	GO:0008015	blood circulation	The flow of blood through the body of an animal; enabling the transport of nutrients to the tissues and the removal of waste products.	KCNE1 | LRP5 | TTN
brown	1	GO:0001525	angiogenesis	Blood vessel formation when new vessels emerge from the proliferation of pre-existing blood vessels.	LRP5 | STAB2 | PROK2
brown	1	GO:0048856	anatomical structure development	The biological process whose specific outcome is the progression of an anatomical structure from an initial condition to its mature state. This process begins with the formation of the structure and ends with the mature structure; whatever form that may be including its natural destruction. An anatomical structure is any biological entity that occupies space and is distinguished from its surround…	DNAH5 | ZFP57 | LRP5 | KIF26B | STAB2 | PROK2 | RXRG | SDC2 | ST14 | TTN | GPR98 | MEGF11
brown	1	GO:0042074	cell migration involved in gastrulation	The migration of individual cells within the blastocyst to help establish the multi-layered body plan of the organism (gastrulation). For example; the migration of cells from the surface to the interior of the embryo (ingression).	LRP5
brown	1	GO:0050910	detection of mechanical stimulus involved in sensory perception of sound	The series of events involved in the perception of sound vibration in which the vibration is received and converted into a molecular signal.	GPR98
brown	1	GO:0070986	left/right axis specification	The establishment; maintenance and elaboration of the left/right axis. The left/right axis is defined by a line that runs orthogonal to both the anterior/posterior and dorsal/ventral axes. Each side is defined from the viewpoint of the organism rather of the observer (as per anatomical axes).	DNAH5
brown	1	GO:0009100	glycoprotein metabolic process	The chemical reactions and pathways involving glycoproteins; any protein that contains covalently bound glycose (i.e. monosaccharide) residues; the glycose occurs most commonly as oligosaccharide or fairly small polysaccharide but occasionally as monosaccharide.	KCNE1 | GALNTL6 | SDC2
brown	1	GO:0030214	hyaluronan catabolic process	The chemical reactions and pathways resulting in the breakdown of hyaluronan; the naturally occurring anionic form of hyaluronic acid; any member of a group of glycosaminoglycans; the repeat units of which consist of beta-1;4 linked D-glucuronyl-beta-(1;3)-N-acetyl-D-glucosamine.	STAB2
brown	1	GO:0031000	response to caffeine	Any process that results in a change in state or activity of a cell or an organism (in terms of movement; secretion; enzyme production; gene expression; etc.) as a result of a caffeine stimulus. Caffeine is an alkaloid found in numerous plant species; where it acts as a natural pesticide that paralyzes and kills certain insects feeding upon them.	SDC2
brown	1	GO:0060307	regulation of ventricular cardiac muscle cell membrane repolarization	Any process that modulates the establishment or extent of a membrane potential in the polarizing direction towards the resting potential in a ventricular cardiomyocyte.	KCNE1
brown	1	GO:0002029	desensitization of G-protein coupled receptor protein signaling pathway	The process that stops; prevents; or reduces the frequency; rate or extent of G-protein coupled receptor protein signaling pathway activity after prolonged stimulation with an agonist of the pathway.	PLD2
brown	1	GO:0055003	cardiac myofibril assembly	The process whose specific outcome is the progression of the cardiac myofibril over time; from its formation to the mature structure. A cardiac myofibril is a myofibril specific to cardiac muscle cells.	TTN
brown	1	GO:0072283	metanephric renal vesicle morphogenesis	The process in which the anatomical structures of the metanephric renal vesicle are generated and organized. The renal vesicle is the primordial structure of the metanephric nephron epithelium; and is formed by the condensation of mesenchymal cells.	KIF26B
brown	1	GO:0030203	glycosaminoglycan metabolic process	The chemical reactions and pathways involving glycosaminoglycans; any one of a group of polysaccharides that contain amino sugars. Formerly known as mucopolysaccharides; they include hyaluronic acid and chondroitin; which provide lubrication in joints and form part of the matrix of cartilage. The three-dimensional structure of these molecules enables them to trap water; which forms a gel and give…	STAB2 | SDC2
brown	1	GO:0060122	inner ear receptor stereocilium organization	A process that is carried out at the cellular level which results in the assembly; arrangement of constituent parts; or disassembly of a stereocilium. A stereocilium is an actin-based protrusion from the apical surface of inner ear receptor cells.	GPR98
brown	1	GO:0060047	heart contraction	The multicellular organismal process in which the heart decreases in volume in a characteristic way to propel blood through the body.	KCNE1 | TTN
brown	1	GO:0006349	regulation of gene expression by genetic imprinting	Heritable alterations in the activity of a gene that depend on whether it passed through the paternal or the maternal germline; but that are not encoded by DNA itself.	ZFP57
brown	1	GO:0009950	dorsal/ventral axis specification	The establishment; maintenance and elaboration of the dorsal/ventral axis. The dorsal/ventral axis is defined by a line that runs orthogonal to both the anterior/posterior and left/right axes. The dorsal end is defined by the upper or back side of an organism. The ventral end is defined by the lower or front side of an organism.	LRP5
brown	1	GO:0061298	retina vasculature development in camera-type eye	The process whose specific outcome is the progression of the vasculature of the retina over time; from its formation to the mature structure.	LRP5
brown	1	GO:0002076	osteoblast development	The process whose specific outcome is the progression of an osteoblast over time; from its formation to the mature structure. Osteoblast development does not include the steps involved in committing a cranial neural crest cell or an osteoprogenitor cell to an osteoblast fate. An osteoblast is a cell that gives rise to bone.	LRP5
brown	1	GO:0010842	retina layer formation	The process in which the vertebrate retina is organized into three laminae: the outer nuclear layer (ONL); which contains photoreceptor nuclei; the inner nuclear layer (INL); which contains amacrine; bipolar and horizontal cells; and the retinal ganglion cell (RGC) layer. Between the inner and outer nuclear layers; the outer plexiform layer (OPL) contains connections between the photoreceptors an…	MEGF11
brown	1	GO:0072077	renal vesicle morphogenesis	The process in which the anatomical structures of the renal vesicle are generated and organized. The renal vesicle is the primordial structure of the nephron epithelium; and is formed by the condensation of mesenchymal cells.	KIF26B
brown	1	GO:0009612	response to mechanical stimulus	Any process that results in a change in state or activity of a cell or an organism (in terms of movement; secretion; enzyme production; gene expression; etc.) as a result of a mechanical stimulus.	TTN | GPR98
brown	1	GO:0009888	tissue development	The process whose specific outcome is the progression of a tissue over time; from its formation to the mature structure.	LRP5 | KIF26B | RXRG | ST14 | TTN | MEGF11
brown	1	GO:1901381	positive regulation of potassium ion transmembrane transport	Any process that activates or increases the frequency; rate or extent of potassium ion transmembrane transport.	KCNE1
brown	1	GO:0048514	blood vessel morphogenesis	The process in which the anatomical structures of blood vessels are generated and organized. The blood vessel is the vasculature carrying blood.	LRP5 | STAB2 | PROK2
brown	1	GO:0033688	regulation of osteoblast proliferation	Any process that modulates the frequency; rate or extent of osteoblast proliferation.	LRP5
brown	1	GO:0001894	tissue homeostasis	A homeostatic process involved in the maintenance of an internal steady state within a defined tissue of an organism; including control of cellular proliferation and death and control of metabolic function.	PCDH15 | GPR98
brown	1	GO:0007423	sensory organ development	The process whose specific outcome is the progression of sensory organs over time; from its formation to the mature structure.	LRP5 | GPR98 | MEGF11
brown	1	GO:0086005	ventricular cardiac muscle cell action potential	An action potential that occurs in a ventricular cardiac muscle cell.	KCNE1
brown	1	GO:1901522	positive regulation of transcription from RNA polymerase II promoter involved in cellular response to chemical stimulus	Any positive regulation of transcription from RNA polymerase II promoter that is involved in cellular response to chemical stimulus.	RXRG
brown	1	GO:0006367	transcription initiation from RNA polymerase II promoter	Any process involved in the assembly of the RNA polymerase II preinitiation complex (PIC) at an RNA polymerase II promoter region of a DNA template; resulting in the subsequent synthesis of RNA from that promoter. The initiation phase includes PIC assembly and the formation of the first few bonds in the RNA chain; including abortive initiation; which occurs when the first few nucleotides are repe…	RXRG | MAML2
brown	1	GO:0050953	sensory perception of light stimulus	The series of events required for an organism to receive a sensory light stimulus; convert it to a molecular signal; and recognize and characterize the signal. This is a neurological process.	PCDH15 | GPR98
brown	1	GO:0033687	osteoblast proliferation	The multiplication or reproduction of osteoblasts; resulting in the expansion of an osteoblast cell population. An osteoblast is a bone-forming cell which secretes an extracellular matrix. Hydroxyapatite crystals are then deposited into the matrix to form bone.	LRP5
brown	1	GO:0045987	positive regulation of smooth muscle contraction	Any process that activates or increases the frequency; rate or extent of smooth muscle contraction.	PROK2
brown	1	GO:0060972	left/right pattern formation	The pattern specification process that results in the subdivision of the left/right axis in space to define an area or volume in which specific patterns of cell differentiation will take place or in which cells interpret a specific environment.	DNAH5
brown	1	GO:0009887	organ morphogenesis	Morphogenesis of an organ. An organ is defined as a tissue or set of tissues that work together to perform a specific function or functions. Morphogenesis is the process in which anatomical structures are generated and organized. Organs are commonly observed as visibly distinct structures; but may also exist as loosely associated clusters of cells that work together to perform a specific function…	LRP5 | KIF26B | TTN | MEGF11
brown	1	GO:0060444	branching involved in mammary gland duct morphogenesis	The process in which the branching structure of the mammary gland duct is generated and organized. The mammary gland is a large compound sebaceous gland that in female mammals is modified to secrete milk.	LRP5
brown	1	GO:0060561	apoptotic process involved in morphogenesis	Any apoptotic process that contributes to the shaping of an anatomical structure.	LRP5
brown	1	GO:0072273	metanephric nephron morphogenesis	The process in which the anatomical structures of the metanephric nephron are generated and organized. A metanephric nephron is the functional unit of the metanephros.	KIF26B
brown	1	GO:0086091	regulation of heart rate by cardiac conduction	A cardiac conduction process that modulates the frequency or rate of heart contraction.	KCNE1
brown	1	GO:0021591	ventricular system development	The process whose specific outcome is the progression of the brain ventricular system over time; from its formation to the mature structure. The brain ventricular system consists of four communicating cavities within the brain that are continuous with the central canal of the spinal cord. These cavities include two lateral ventricles; the third ventricle and the fourth ventricle. Cerebrospinal fl…	DNAH5
brown	1	GO:0048596	embryonic camera-type eye morphogenesis	The process in which the anatomical structures of the eye are generated and organized during embryonic development.	LRP5
brown	1	GO:0050974	detection of mechanical stimulus involved in sensory perception	The series of events in which a mechanical stimulus is received and converted into a molecular signal as part of sensory perception.	GPR98
brown	1	GO:0060306	regulation of membrane repolarization	Any process that modulates the establishment or extent of a membrane potential in the polarizing direction towards the resting potential; usually from positive to negative.	KCNE1
brown	1	GO:0048513	organ development	Development of a tissue or tissues that work together to perform a specific function or functions. Development pertains to the process whose specific outcome is the progression of a structure over time; from its formation to the mature structure. Organs are commonly observed as visibly distinct structures; but may also exist as loosely associated clusters of cells that work together to perform a …	DNAH5 | LRP5 | KIF26B | RXRG | ST14 | TTN | GPR98 | MEGF11
brown	1	GO:0007155	cell adhesion	The attachment of a cell; either to another cell or to an underlying substrate such as the extracellular matrix; via cell adhesion molecules.	KIF26B | STAB2 | PCDH15 | GPR98 | MEGF11
brown	1	GO:0043268	positive regulation of potassium ion transport	Any process that activates or increases the frequency; rate or extent of the directed movement of potassium ions (K+) into; out of or within a cell; or between cells; by means of some agent such as a transporter or pore.	KCNE1
brown	1	GO:0060612	adipose tissue development	The process whose specific outcome is the progression of adipose tissue over time; from its formation to the mature structure. Adipose tissue is specialized tissue that is used to store fat.	LRP5
brown	1	GO:0071514	genetic imprinting	Any process that modulates the frequency; rate or extent of the chemical reactions and pathways involving macromolecules by a mechanism that is mediated by DNA; is mitotically or meiotically heritable; or is stably self-propagated in the cytoplasm of a resting cell; and does not entail a change in DNA sequence.	ZFP57
brown	1	GO:0031641	regulation of myelination	Any process that modulates the frequency; rate or extent of the formation of a myelin sheath around nerve axons.	RXRG
brown	1	GO:0001568	blood vessel development	The process whose specific outcome is the progression of a blood vessel over time; from its formation to the mature structure. The blood vessel is the vasculature carrying blood.	LRP5 | STAB2 | PROK2
brown	1	GO:0001702	gastrulation with mouth forming second	A gastrulation process in which the initial invagination becomes the anus and the mouth forms second.	LRP5
brown	1	GO:0006654	phosphatidic acid biosynthetic process	The chemical reactions and pathways resulting in the formation of phosphatidic acid; any derivative of glycerol phosphate in which both the remaining hydroxyl groups of the glycerol moiety are esterified with fatty acids.	PLD2
brown	1	GO:0046473	phosphatidic acid metabolic process	The chemical reactions and pathways involving phosphatidic acid; any derivative of glycerol phosphate in which both the remaining hydroxyl groups of the glycerol moiety are esterified with fatty acids.	PLD2
brown	1	GO:0007600	sensory perception	The series of events required for an organism to receive a sensory stimulus; convert it to a molecular signal; and recognize and characterize the signal. This is a neurological process.	KCNE1 | PROK2 | PCDH15 | GPR98
brown	1	GO:0030261	chromosome condensation	The progressive compaction of dispersed interphase chromatin into threadlike chromosomes prior to mitotic or meiotic nuclear division; or during apoptosis; in eukaryotic cells.	TTN
brown	1	GO:0060119	inner ear receptor cell development	The process whose specific outcome is the progression of an inner ear receptor cell over time; from its formation to the mature structure. Cell development does not include the steps involved in committing a cell to a specific fate.	GPR98
brown	1	GO:1901016	regulation of potassium ion transmembrane transporter activity	Any process that modulates the frequency; rate or extent of potassium ion transmembrane transporter activity.	KCNE1
brown	1	GO:1902742	apoptotic process involved in development	Any apoptotic process that is involved in anatomical structure development.	LRP5
brown	1	GO:0036465	synaptic vesicle recycling	The trafficking of synaptic vesicles from the pre-synaptic membrane so the vesicle can dock and prime for another round of exocytosis and neurotransmitter release. Recycling occurs after synaptic vesicle exocytosis; and is necessary to replenish presynaptic vesicle pools; sustain transmitter release and preserve the structural integrity of the presynaptic membrane.	PLD2
brown	1	GO:0048048	embryonic eye morphogenesis	The process occurring in the embryo by which the anatomical structures of the post-embryonic eye are generated and organized.	LRP5
brown	1	GO:0086002	cardiac muscle cell action potential involved in contraction	An action potential that occurs in a cardiac muscle cell and is involved in its contraction.	KCNE1
brown	1	GO:0001944	vasculature development	The process whose specific outcome is the progression of the vasculature over time; from its formation to the mature structure. The vasculature is an interconnected tubular multi-tissue structure that contains fluid that is actively transported around the organism.	LRP5 | STAB2 | PROK2
brown	1	GO:0003338	metanephros morphogenesis	The process in which the anatomical structures of the metanephros are generated and organized.	KIF26B
brown	1	GO:0045214	sarcomere organization	The myofibril assembly process that results in the organization of muscle actomyosin into sarcomeres. The sarcomere is the repeating unit of a myofibril in a muscle cell; composed of an array of overlapping thick and thin filaments between two adjacent Z discs.	TTN
brown	1	GO:0086009	membrane repolarization	The process in which ions are transported across a membrane such that the membrane potential changes in the repolarizing direction; toward the steady state potential. For example; the repolarization during an action potential is from a positive membrane potential towards a negative resting potential.	KCNE1
brown	1	GO:0097035	regulation of membrane lipid distribution	Any process that modulates the proportions or spatial arrangement of lipids in a cellular membrane.	ANO4
brown	1	GO:0006352	DNA-templated transcription; initiation	Any process involved in the assembly of the RNA polymerase preinitiation complex (PIC) at the core promoter region of a DNA template; resulting in the subsequent synthesis of RNA from that promoter. The initiation phase includes PIC assembly and the formation of the first few bonds in the RNA chain; including abortive initiation; which occurs when the first few nucleotides are repeatedly synthesi…	RXRG | MAML2
brown	1	GO:0006650	glycerophospholipid metabolic process	The chemical reactions and pathways involving glycerophospholipids; any derivative of glycerophosphate that contains at least one O-acyl; O-alkyl; or O-alkenyl group attached to the glycerol residue.	PLD2 | PLCH2
brown	1	GO:0048871	multicellular organismal homeostasis	Any process involved in the maintenance of an internal steady state at the level of the multicellular organism.	PCDH15 | GPR98
brown	1	GO:0032502	developmental process	A biological process whose specific outcome is the progression of an integrated living unit: an anatomical structure (which may be a subcellular structure; cell; tissue; or organ); or organism over time from an initial condition to a later condition.	DNAH5 | ZFP57 | LRP5 | KIF26B | STAB2 | PROK2 | RXRG | SDC2 | ST14 | TTN | GPR98 | MEGF11
brown	1	GO:0009653	anatomical structure morphogenesis	The process in which anatomical structures are generated and organized. Morphogenesis pertains to the creation of form.	LRP5 | KIF26B | STAB2 | PROK2 | SDC2 | TTN | MEGF11
brown	1	GO:0030212	hyaluronan metabolic process	The chemical reactions and pathways involving hyaluronan; the naturally occurring anionic form of hyaluronic acid; any member of a group of glycosaminoglycans; the repeat units of which consist of beta-1;4 linked D-glucuronyl-beta-(1;3)-N-acetyl-D-glucosamine.	STAB2
brown	1	GO:0002053	positive regulation of mesenchymal cell proliferation	The process of activating or increasing the rate or extent of mesenchymal cell proliferation. Mesenchymal cells are loosely organized embryonic cells.	LRP5
brown	1	GO:0006897	endocytosis	A vesicle-mediated transport process in which cells take up external materials or membrane constituents by the invagination of a small region of the plasma membrane to form a new membrane-bounded vesicle.	LRP5 | PLD2 | STAB2
grey	0.563567	GO:0090331	negative regulation of platelet aggregation	Any process that decreases the rate; frequency or extent of platelet aggregation. Platelet aggregation is the adhesion of one platelet to one or more other platelets via adhesion molecules.	PRKG1 | UBASH3B
grey	0.563567	GO:0070527	platelet aggregation	The adhesion of one platelet to one or more other platelets via adhesion molecules.	PIP5K1C | PRKG1 | UBASH3B
grey	0.725884	GO:0090330	regulation of platelet aggregation	Any process that modulates the rate; frequency or extent of platelet aggregation. Platelet aggregation is the adhesion of one platelet to one or more other platelets via adhesion molecules.	PRKG1 | UBASH3B
grey	0.863135	GO:0010544	negative regulation of platelet activation	Any process that decreases the rate or frequency of platelet activation. Platelet activation is a series of progressive; overlapping events triggered by exposure of the platelets to subendothelial tissue.	PRKG1 | UBASH3B
grey	1	GO:0010543	regulation of platelet activation	Any process that modulates the rate or frequency of platelet activation. Platelet activation is a series of progressive; overlapping events triggered by exposure of the platelets to subendothelial tissue.	PRKG1 | UBASH3B
grey	1	GO:0010045	response to nickel cation	Any process that results in a change in state or activity of a cell or an organism (in terms of movement; secretion; enzyme production; gene expression; etc.) as a result of a nickel cation stimulus.	CACNA1G
grey	1	GO:0051388	positive regulation of neurotrophin TRK receptor signaling pathway	Any process that activates or increases the frequency; rate or extent of the neurotrophin TRK receptor signaling pathway.	NGF
grey	1	GO:1903589	positive regulation of blood vessel endothelial cell proliferation involved in sprouting angiogenesis	Any process that activates or increases the frequency; rate or extent of blood vessel endothelial cell proliferation involved in sprouting angiogenesis.	PPP1R16B
grey	1	GO:0048856	anatomical structure development	The biological process whose specific outcome is the progression of an anatomical structure from an initial condition to its mature state. This process begins with the formation of the structure and ends with the mature structure; whatever form that may be including its natural destruction. An anatomical structure is any biological entity that occupies space and is distinguished from its surround…	TACC2 | EPHA5 | PIP5K1C | PPP1R16B | IRF8 | NGF | WNT16 | WWOX | RBM47 | PRKG1 | CSRNP1 | COL14A1 | ADAM12 | LZTR1 | CBFA2T3 | CACNA1G | CREB3L1
grey	1	GO:0030154	cell differentiation	The process in which relatively unspecialized cells; e.g. embryonic or regenerative cells; acquire specialized structural and/or functional features that characterize the cells; tissues; or organs of the mature organism or some other relatively stable phase of the organism's life history. Differentiation includes the processes involved in commitment of a cell to a specific fate and its subsequent…	TACC2 | EPHA5 | PIP5K1C | PPP1R16B | IRF8 | NGF | WNT16 | WWOX | RBM47 | PRKG1 | COL14A1 | ADAM12 | CBFA2T3 | CACNA1G
grey	1	GO:0048731	system development	The process whose specific outcome is the progression of an organismal system over time; from its formation to the mature structure. A system is a regularly interacting or interdependent group of organs or tissues that work together to carry out a given biological process.	TACC2 | EPHA5 | PIP5K1C | PPP1R16B | IRF8 | NGF | WNT16 | WWOX | RBM47 | PRKG1 | CSRNP1 | COL14A1 | CBFA2T3 | CACNA1G | CREB3L1
grey	1	GO:0030195	negative regulation of blood coagulation	Any process that stops; prevents; or reduces the frequency; rate or extent of blood coagulation.	PRKG1 | UBASH3B
grey	1	GO:2000021	regulation of ion homeostasis	Any process that modulates the frequency; rate or extent of ion homeostasis.	NGF | UBASH3B | CACNA1G
grey	1	GO:0050819	negative regulation of coagulation	Any process that stops; prevents; or reduces the frequency; rate or extent of coagulation.	PRKG1 | UBASH3B
grey	1	GO:1902309	negative regulation of peptidyl-serine dephosphorylation	Any process that stops; prevents or reduces the frequency; rate or extent of peptidyl-serine dephosphorylation.	PPP1R16B
grey	1	GO:0061045	negative regulation of wound healing	Any process that decreases the rate; frequency; or extent of the series of events that restore integrity to a damaged tissue; following an injury.	PRKG1 | UBASH3B
grey	1	GO:0019935	cyclic-nucleotide-mediated signaling	Any intracellular signal transduction in which the signal is passed on within the cell via a cyclic nucleotide. Includes production or release of the cyclic nucleotide; and downstream effectors that further transmit the signal within the cell.	EPHA5 | PRKG1
grey	1	GO:0030030	cell projection organization	A process that is carried out at the cellular level which results in the assembly; arrangement of constituent parts; or disassembly of a prolongation or process extending from a cell; e.g. a flagellum or axon.	DNAH9 | EPHA5 | PIP5K1C | PPP1R16B | NGF | PRKG1 | CACNA1G
grey	1	GO:0048015	phosphatidylinositol-mediated signaling	A series of molecular signals in which a cell uses a phosphatidylinositol-mediated signaling to convert a signal into a response. Phosphatidylinositols include phosphatidylinositol (PtdIns) and its phosphorylated derivatives.	PPP1R16B | NGF | WNT16
grey	1	GO:0003408	optic cup formation involved in camera-type eye development	The developmental process pertaining to the initial formation of the optic cup; a two-walled vesicle formed from the optic vesicle.	WNT16
grey	1	GO:0014042	positive regulation of neuron maturation	Any process that activates or increases the frequency; rate or extent of neuron maturation.	NGF
grey	1	GO:0051279	regulation of release of sequestered calcium ion into cytosol	Any process that modulates the frequency; rate or extent of the release into the cytosolic compartment of calcium ions sequestered in the endoplasmic reticulum or mitochondria.	NGF | UBASH3B
grey	1	GO:0030953	astral microtubule organization	A process that is carried out at the cellular level which results in the assembly; arrangement of constituent parts; or disassembly of astral microtubules; any of the spindle microtubules that radiate in all directions from the spindle poles.	TACC2
grey	1	GO:0032455	nerve growth factor processing	The generation of a mature nerve growth factor (NGF) by proteolysis of a precursor.	NGF
grey	1	GO:0090403	oxidative stress-induced premature senescence	A cellular senescence process associated with the dismantling of a cell as a response to oxidative stress; e.g. high levels of reactive oxygen species; such as superoxide anions; hydrogen peroxide; and hydroxyl radicals.	WNT16
grey	1	GO:0014066	regulation of phosphatidylinositol 3-kinase signaling	Any process that modulates the frequency; rate or extent of signal transduction mediated by the phosphatidylinositol 3-kinase cascade.	PPP1R16B | WNT16
grey	1	GO:0035305	negative regulation of dephosphorylation	Any process the stops; prevents; or reduces the frequency; rate or extent of removal of phosphate groups from a molecule.	TMEM132D | PPP1R16B
grey	1	GO:0032502	developmental process	A biological process whose specific outcome is the progression of an integrated living unit: an anatomical structure (which may be a subcellular structure; cell; tissue; or organ); or organism over time from an initial condition to a later condition.	TACC2 | EPHA5 | PIP5K1C | PPP1R16B | IRF8 | NGF | WNT16 | WWOX | RBM47 | PRKG1 | CSRNP1 | COL14A1 | ADAM12 | LZTR1 | CBFA2T3 | CACNA1G | CREB3L1
grey	1	GO:0010522	regulation of calcium ion transport into cytosol	Any process that modulates the rate of the directed movement of calcium ions into the cytosol of a cell. The cytosol is that part of the cytoplasm that does not contain membranous or particulate subcellular components.	NGF | UBASH3B
grey	1	GO:0010193	response to ozone	Any process that results in a change in state or activity of a cell or an organism (in terms of movement; secretion; enzyme production; gene expression; etc.) as a result of a ozone stimulus.	NGF
grey	1	GO:0030193	regulation of blood coagulation	Any process that modulates the frequency; rate or extent of blood coagulation.	PRKG1 | UBASH3B
grey	1	GO:0007275	multicellular organismal development	The biological process whose specific outcome is the progression of a multicellular organism over time from an initial condition (e.g. a zygote or a young adult) to a later condition (e.g. a multicellular animal or an aged adult).	TACC2 | EPHA5 | PIP5K1C | PPP1R16B | IRF8 | NGF | WNT16 | WWOX | RBM47 | PRKG1 | CSRNP1 | COL14A1 | CBFA2T3 | CACNA1G | CREB3L1
grey	1	GO:0030168	platelet activation	A series of progressive; overlapping events triggered by exposure of the platelets to subendothelial tissue. These events include shape change; adhesiveness; aggregation; and release reactions. When carried through to completion; these events lead to the formation of a stable hemostatic plug.	PIP5K1C | PRKG1 | UBASH3B
grey	1	GO:0009653	anatomical structure morphogenesis	The process in which anatomical structures are generated and organized. Morphogenesis pertains to the creation of form.	EPHA5 | PIP5K1C | PPP1R16B | NGF | WNT16 | WWOX | CSRNP1 | ADAM12 | LZTR1 | CACNA1G
grey	1	GO:0048513	organ development	Development of a tissue or tissues that work together to perform a specific function or functions. Development pertains to the process whose specific outcome is the progression of a structure over time; from its formation to the mature structure. Organs are commonly observed as visibly distinct structures; but may also exist as loosely associated clusters of cells that work together to perform a …	TACC2 | EPHA5 | IRF8 | WNT16 | WWOX | RBM47 | PRKG1 | CSRNP1 | COL14A1 | CBFA2T3 | CREB3L1
grey	1	GO:0035308	negative regulation of protein dephosphorylation	Any process the stops; prevents; or reduces the frequency; rate or extent of removal of phosphate groups from a protein.	PPP1R16B
grey	1	GO:0061050	regulation of cell growth involved in cardiac muscle cell development	Any process that modulates the rate; frequency; or extent of the growth of a cardiac muscle cell; where growth contributes to the progression of the cell over time from its initial formation to its mature state.	COL14A1
grey	1	GO:2000675	negative regulation of type B pancreatic cell apoptotic process	Any process that stops; prevents or reduces the frequency; rate or extent of type B pancreatic cell apoptotic process.	NGF
grey	1	GO:0034111	negative regulation of homotypic cell-cell adhesion	Any process that stops; prevents; or reduces the frequency; rate; or extent of homotypic cell-cell adhesion.	PRKG1 | UBASH3B
grey	1	GO:0097192	extrinsic apoptotic signaling pathway in absence of ligand	A series of molecular signals in which a signal is conveyed from the cell surface to trigger the apoptotic death of a cell. The pathway starts with withdrawal of a ligand from a cell surface receptor; and ends when the execution phase of apoptosis is triggered.	NGF | WWOX
grey	1	GO:0022008	neurogenesis	Generation of cells within the nervous system.	TACC2 | EPHA5 | PIP5K1C | NGF | WNT16 | PRKG1 | CACNA1G
grey	1	GO:0051209	release of sequestered calcium ion into cytosol	The process in which calcium ions sequestered in the endoplasmic reticulum; Golgi apparatus or mitochondria are released into the cytosolic compartment.	NGF | UBASH3B
grey	1	GO:0051282	regulation of sequestering of calcium ion	Any process that modulates the frequency; rate or extent of the binding or confining calcium ions such that they are separated from other components of a biological system.	NGF | UBASH3B
grey	1	GO:0014041	regulation of neuron maturation	Any process that modulates the frequency; rate or extent of neuron maturation; the process leading to the attainment of the full functional capacity of a neuron. This process is independent of morphogenetic change.	NGF
grey	1	GO:0051386	regulation of neurotrophin TRK receptor signaling pathway	Any process that modulates the frequency; rate or extent of the neurotrophin TRK receptor signaling pathway.	NGF
grey	1	GO:0060087	relaxation of vascular smooth muscle	A process in which the extent of vascular smooth muscle contraction is reduced. Vascular smooth muscle relaxation is mediated via a decrease in the phosphorylation state of myosin light chain. This can be achieved by removal of calcium from the cytoplasm to the sarcoplasmic reticulum lumen through the action of Ca2+ ATPases leading to a decrease myosin light chain kinase activity; and through cal…	PRKG1
grey	1	GO:0070262	peptidyl-serine dephosphorylation	The removal of phosphoric residues from peptidyl-O-phospho-L-serine to form peptidyl-serine.	PPP1R16B
grey	1	GO:0014065	phosphatidylinositol 3-kinase signaling	A series of reactions within the signal-receiving cell; mediated by the intracellular phosphatidylinositol 3-kinase (PI3K). Many cell surface receptor linked signaling pathways signal through PI3K to regulate numerous cellular functions.	PPP1R16B | WNT16
grey	1	GO:0002072	optic cup morphogenesis involved in camera-type eye development	The invagination of the optic vesicle to form two-walled indentations; the optic cups; that will go on to form the retina. This process begins with the optic vesicle becoming a two-walled structure and its subsequent shape changes. It does not include the fate commitment of cells to become the pigmented retina and the neural retina. An example of this process is found in Mus musculus.	WNT16
grey	1	GO:0044557	relaxation of smooth muscle	A process in which the extent of smooth muscle contraction is reduced. Smooth muscle differs from striated muscle in the much higher actin/myosin ratio; the absence of conspicuous sarcomeres and the ability to contract to a much smaller fraction of its resting length.	PRKG1
grey	1	GO:0060371	regulation of atrial cardiac muscle cell membrane depolarization	Any process that modulates the establishment or extent of a membrane potential in the depolarizing direction away from the resting potential in an atrial cardiomyocyte.	CACNA1G
grey	1	GO:0090400	stress-induced premature senescence	A cellular senescence process associated with the dismantling of a cell as a response to environmental factors such as hydrogen peroxide or X-rays.	WNT16
grey	1	GO:0050896	response to stimulus	Any process that results in a change in state or activity of a cell or an organism (in terms of movement; secretion; enzyme production; gene expression; etc.) as a result of a stimulus. The process begins with detection of the stimulus and ends with a change in state or activity or the cell or organism.	EPHA5 | PIP5K1C | PPP1R16B | PDE7B | ATG9B | IRF8 | IGHMBP2 | ITIH4 | ABCC1 | NGF | WNT16 | WWOX | PRKG1 | CSRNP1 | COL14A1 | IL1R2 | ADAM12 | UBASH3B | CACNA1G | NAT1 | CREB3L1
grey	1	GO:0010628	positive regulation of gene expression	Any process that increases the frequency; rate or extent of gene expression. Gene expression is the process in which a gene's coding sequence is converted into a mature gene product or products (proteins or RNA). This includes the production of an RNA transcript as well as any processing to produce a mature RNA product or an mRNA (for protein-coding genes) and the translation of that mRNA into pr…	IRF8 | NGF | WNT16 | WWOX | CSRNP1 | CBFA2T3 | CREB3L1
grey	1	GO:0002043	blood vessel endothelial cell proliferation involved in sprouting angiogenesis	The multiplication or reproduction of blood vessel endothelial cells; resulting in the expansion of a cell population contributing to sprouting angiogenesis.	PPP1R16B
grey	1	GO:0022027	interkinetic nuclear migration	The movement of the nucleus of the ventricular zone cell between the apical and the basal zone surfaces. Mitosis occurs when the nucleus is near the apical surface; that is; the lumen of the ventricle.	TACC2
grey	1	GO:0038180	nerve growth factor signaling pathway	A series of molecular signals initiated by the binding of nerve growth factor (NGF) to a receptor on the surface of the target cell; and ending with regulation of a downstream cellular process; e.g. transcription.	NGF
grey	1	GO:1903672	positive regulation of sprouting angiogenesis	Any process that activates or increases the frequency; rate or extent of sprouting angiogenesis.	PPP1R16B
grey	1	GO:0000904	cell morphogenesis involved in differentiation	The change in form (cell shape and size) that occurs when relatively unspecialized cells; e.g. embryonic or regenerative cells; acquire specialized structural and/or functional features that characterize the cells; tissues; or organs of the mature organism or some other relatively stable phase of the organism's life history.	EPHA5 | PIP5K1C | NGF | WNT16 | CACNA1G
grey	1	GO:0031175	neuron projection development	The process whose specific outcome is the progression of a neuron projection over time; from its formation to the mature structure. A neuron projection is any process extending from a neural cell; such as axons or dendrites (collectively called neurites).	EPHA5 | PIP5K1C | NGF | PRKG1 | CACNA1G
grey	1	GO:0061041	regulation of wound healing	Any process that modulates the rate; frequency; or extent of the series of events that restore integrity to a damaged tissue; following an injury.	PRKG1 | UBASH3B
grey	1	GO:0060261	positive regulation of transcription initiation from RNA polymerase II promoter	Any process that increases the rate; frequency or extent of a process involved in starting transcription from an RNA polymerase II promoter.	IRF8
grey	1	GO:0097050	type B pancreatic cell apoptotic process	Any apoptotic process in a type B pancreatic cell; a cell located towards center of the islets of Langerhans that secretes insulin.	NGF
grey	1	GO:1990440	positive regulation of transcription from RNA polymerase II promoter in response to endoplasmic reticulum stress	Any process that activates or increases the frequency; rate or extent of transcription from an RNA polymerase II promoter as a result of an endoplasmic reticulum stress.	CREB3L1
grey	1	GO:0060402	calcium ion transport into cytosol	The directed movement of calcium ions (Ca2+) into the cytosol.	NGF | UBASH3B
grey	1	GO:0060401	cytosolic calcium ion transport	The directed movement of calcium ions (Ca2+) into; out of or within the cytosol.	NGF | UBASH3B
grey	1	GO:0007409	axonogenesis	De novo generation of a long process of a neuron; that carries efferent (outgoing) action potentials from the cell body towards target cells. Refers to the morphogenesis or creation of shape or form of the developing axon.	EPHA5 | PIP5K1C | NGF | CACNA1G
grey	1	GO:0090399	replicative senescence	A cell aging process associated with the dismantling of a cell as a response to telomere shortening and/or cellular aging.	WNT16
grey	1	GO:0048588	developmental cell growth	The growth of a cell; where growth contributes to the progression of the cell over time from one condition to another.	NGF | COL14A1
grey	1	GO:0048468	cell development	The process whose specific outcome is the progression of the cell over time; from its formation to the mature structure. Cell development does not include the steps involved in committing a cell to a specific fate.	EPHA5 | PIP5K1C | PPP1R16B | NGF | WNT16 | PRKG1 | COL14A1 | CACNA1G
grey	1	GO:0030182	neuron differentiation	The process in which a relatively unspecialized cell acquires specialized features of a neuron.	EPHA5 | PIP5K1C | NGF | WNT16 | PRKG1 | CACNA1G
grey	1	GO:0022408	negative regulation of cell-cell adhesion	Any process that stops; prevents or reduces the rate or extent of cell adhesion to another cell.	PRKG1 | UBASH3B
grey	1	GO:0007016	cytoskeletal anchoring at plasma membrane	A cytoskeleton organization process that directly or indirectly links cytoskeletal filaments to the plasma membrane.	PIP5K1C
grey	1	GO:0019934	cGMP-mediated signaling	Any intracellular signal transduction in which the signal is passed on within the cell via cyclic GMP (cGMP). Includes production of cGMP; and downstream effectors that further transmit the signal within the cell.	PRKG1
grey	1	GO:0060900	embryonic camera-type eye formation	The developmental process pertaining to the initial formation of a camera-type eye from unspecified neurectoderm. This process begins with the differentiation of cells that form the optic field and ends when the optic cup has attained its shape.	WNT16
grey	1	GO:0061049	cell growth involved in cardiac muscle cell development	The growth of a cardiac muscle cell; where growth contributes to the progression of the cell over time from its initial formation to its mature state.	COL14A1
grey	1	GO:0061564	axon development	The progression of an axon over time. Covers axonogenesis (de novo generation of an axon) and axon regeneration (regrowth); as well as processes pertaining to the progression of the axon over time (fasciculation and defasciculation).	EPHA5 | PIP5K1C | NGF | CACNA1G
grey	1	GO:0035303	regulation of dephosphorylation	Any process that modulates the frequency; rate or extent of removal of phosphate groups from a molecule.	TMEM132D | PPP1R16B
grey	1	GO:0030900	forebrain development	The process whose specific outcome is the progression of the forebrain over time; from its formation to the mature structure. The forebrain is the anterior of the three primary divisions of the developing chordate brain or the corresponding part of the adult brain (in vertebrates; includes especially the cerebral hemispheres; the thalamus; and the hypothalamus and especially in higher vertebrates…	TACC2 | EPHA5 | PRKG1
grey	1	GO:0021543	pallium development	The process whose specific outcome is the progression of the pallium over time; from its formation to the mature structure. The pallium is the roof region of the telencephalon.	TACC2 | EPHA5
grey	1	GO:0006816	calcium ion transport	The directed movement of calcium (Ca) ions into; out of or within a cell; or between cells; by means of some agent such as a transporter or pore.	NGF | UBASH3B | CACNA1G
grey	1	GO:0045944	positive regulation of transcription from RNA polymerase II promoter	Any process that activates or increases the frequency; rate or extent of transcription from an RNA polymerase II promoter.	IRF8 | WWOX | CSRNP1 | CBFA2T3 | CREB3L1
grey	1	GO:0032793	positive regulation of CREB transcription factor activity	Any process that activates or increases the frequency; rate or extent of activity of the transcription factor CREB.	EPHA5
grey	1	GO:0045986	negative regulation of smooth muscle contraction	Any process that stops; prevents; or reduces the frequency; rate or extent of smooth muscle contraction.	PRKG1
grey	1	GO:2001241	positive regulation of extrinsic apoptotic signaling pathway in absence of ligand	Any process that activates or increases the frequency; rate or extent of extrinsic apoptotic signaling pathway in absence of ligand.	WWOX
grey	1	GO:0051346	negative regulation of hydrolase activity	Any process that stops or reduces the rate of hydrolase activity; the catalysis of the hydrolysis of various bonds.	TMEM132D | ITIH4 | NGF
grey	1	GO:0048667	cell morphogenesis involved in neuron differentiation	The process in which the structures of a neuron are generated and organized. This process occurs while the initially relatively unspecialized cell is acquiring the specialized features of a neuron.	EPHA5 | PIP5K1C | NGF | CACNA1G
grey	1	GO:0044130	negative regulation of growth of symbiont in host	Any process in which the symbiont stops; prevents or reduces its increase in size or mass within the cells or tissues of the host organism. The host is defined as the larger of the organisms involved in the symbiotic interaction.	IRF8
grey	1	GO:0045956	positive regulation of calcium ion-dependent exocytosis	Any process that activates or increases the frequency; rate or extent of calcium ion-dependent exocytosis.	CACNA1G
grey	1	GO:0048699	generation of neurons	The process in which nerve cells are generated. This includes the production of neuroblasts and their differentiation into neurons.	EPHA5 | PIP5K1C | NGF | WNT16 | PRKG1 | CACNA1G
grey	1	GO:0048666	neuron development	The process whose specific outcome is the progression of a neuron over time; from initial commitment of the cell to a specific fate; to the fully functional differentiated cell.	EPHA5 | PIP5K1C | NGF | PRKG1 | CACNA1G
grey	1	GO:0048812	neuron projection morphogenesis	The process in which the anatomical structures of a neuron projection are generated and organized. A neuron projection is any process extending from a neural cell; such as axons or dendrites.	EPHA5 | PIP5K1C | NGF | CACNA1G
grey	1	GO:0042832	defense response to protozoan	Reactions triggered in response to the presence of a protozoan that act to protect the cell or organism.	IRF8
grey	1	GO:1902236	negative regulation of endoplasmic reticulum stress-induced intrinsic apoptotic signaling pathway	Any process that stops; prevents or reduces the frequency; rate or extent of an endoplasmic reticulum stress-induced intrinsic apoptotic signaling pathway.	CREB3L1
grey	1	GO:2000144	positive regulation of DNA-templated transcription; initiation	Any process that activates or increases the frequency; rate or extent of DNA-templated transcription initiation.	IRF8
grey	1	GO:0007269	neurotransmitter secretion	The regulated release of neurotransmitter into the synaptic cleft. A neurotransmitter is any of a group of substances that are released on excitation from the axon terminal of a presynaptic neuron of the central or peripheral nervous system and travel across the synaptic cleft to either excite or inhibit the target cell. Among the many substances that have the properties of a neurotransmitter are…	PIP5K1C | NGF
grey	1	GO:0009605	response to external stimulus	Any process that results in a change in state or activity of a cell or an organism (in terms of movement; secretion; enzyme production; gene expression; etc.) as a result of an external stimulus.	EPHA5 | PIP5K1C | ATG9B | IRF8 | NGF | PRKG1 | UBASH3B | CACNA1G
grey	1	GO:0007010	cytoskeleton organization	A process that is carried out at the cellular level which results in the assembly; arrangement of constituent parts; or disassembly of cytoskeletal structures.	TACC2 | EPHA5 | PIP5K1C | KRT76 | PRKG1
grey	1	GO:0060322	head development	The biological process whose specific outcome is the progression of a head from an initial condition to its mature state. The head is the anterior-most division of the body.	TACC2 | EPHA5 | PRKG1 | CSRNP1
grey	1	GO:1990090	cellular response to nerve growth factor stimulus	A process that results in a change in state or activity of a cell (in terms of movement; secretion; enzyme production; gene expression; etc.) as a result of a nerve growth factor stimulus.	NGF
grey	1	GO:0016337	single organismal cell-cell adhesion	The attachment of one cell to another cell via adhesion molecules; where both cells are part of the same organism.	PIP5K1C | PRKG1 | COL14A1 | UBASH3B
grey	1	GO:0006198	cAMP catabolic process	The chemical reactions and pathways resulting in the breakdown of the nucleotide cAMP (cyclic AMP; adenosine 3';5'-cyclophosphate).	PDE7B
grey	1	GO:0036003	positive regulation of transcription from RNA polymerase II promoter in response to stress	Any process that increases the frequency; rate or extent of transcription from an RNA polymerase II promoter as a result of a stimulus indicating the organism is under stress. The stress is usually; but not necessarily; exogenous (e.g. temperature; humidity; ionizing radiation).	CREB3L1
grey	1	GO:0007155	cell adhesion	The attachment of a cell; either to another cell or to an underlying substrate such as the extracellular matrix; via cell adhesion molecules.	PIP5K1C | PRKG1 | COL14A1 | ADAM12 | UBASH3B | ITGBL1
grey	1	GO:0016311	dephosphorylation	The process of removing one or more phosphoric (ester or anhydride) residues from a molecule.	TMEM132D | PPP1R16B | UBASH3B
grey	1	GO:0001562	response to protozoan	Any process that results in a change in state or activity of a cell or an organism (in terms of movement; secretion; enzyme production; gene expression; etc.) as a result of a stimulus from a protozoan.	IRF8
grey	1	GO:0009235	cobalamin metabolic process	The chemical reactions and pathways involving cobalamin (vitamin B12); a water-soluble vitamin characterized by possession of a corrin nucleus containing a cobalt atom.	ABCC1
grey	1	GO:0031954	positive regulation of protein autophosphorylation	Any process that activates or increases the frequency; rate or extent of the phosphorylation by a protein of one or more of its own residues.	NGF
grey	1	GO:0044117	growth of symbiont in host	The increase in size or mass of an organism; occurring within the cells or tissues of the host organism. This may (but not necessarily) include a filamentous growth form; and also can include secretion of proteases and lipases to break down host tissue. The host is defined as the larger of the organisms involved in a symbiotic interaction.	IRF8
grey	1	GO:0045932	negative regulation of muscle contraction	Any process that stops; prevents; or reduces the frequency; rate or extent of muscle contraction.	PRKG1
grey	1	GO:0009214	cyclic nucleotide catabolic process	The chemical reactions and pathways resulting in the breakdown of a cyclic nucleotide; a nucleotide in which the phosphate group is in diester linkage to two positions on the sugar residue.	PDE7B
grey	1	GO:0035307	positive regulation of protein dephosphorylation	Any process that activates or increases the frequency; rate or extent of removal of phosphate groups from a protein.	PPP1R16B
grey	1	GO:0007411	axon guidance	The chemotaxis process that directs the migration of an axon growth cone to a specific target site in response to a combination of attractive and repulsive cues.	EPHA5 | PIP5K1C | CACNA1G
grey	1	GO:0051647	nucleus localization	Any process in which the nucleus is transported to; and/or maintained in; a specific location within the cell.	TACC2
grey	1	GO:0060317	cardiac epithelial to mesenchymal transition	A transition where a cardiac epithelial cell loses apical/basolateral polarity; severs intercellular adhesive junctions; degrades basement membrane components and becomes a migratory mesenchymal cell.	WNT16
grey	1	GO:0007268	synaptic transmission	The process of communication from a neuron to a target (neuron; muscle; or secretory cell) across a synapse.	PIP5K1C | PDE7B | NGF | CACNA1G
grey	1	GO:0009987	cellular process	Any process that is carried out at the cellular level; but not necessarily restricted to a single cell. For example; cell communication occurs among more than one cell; but occurs at the cellular level.	TACC2 | TMEM132D | DNAH9 | EPHA5 | MED19 | KIF21B | PIP5K1C | PPP1R16B | PDE7B | ATG9B | HIST1H2BD | IRF8 | IGHMBP2 | ITIH4 | ABCC1 | NGF | KRT76 | WNT16 | WWOX | RBM47 | PRKG1 | CSRNP1 | COL14A1 | IL1R2 | ADAM12 | LZTR1 | UBASH3B | CBFA2T3 | CACNA1G | NAT1 | CREB3L1
grey	1	GO:2000142	regulation of DNA-templated transcription; initiation	Any process that modulates the frequency; rate or extent of DNA-templated transcription initiation.	IRF8
grey	1	GO:0006470	protein dephosphorylation	The process of removing one or more phosphoric residues from a protein.	PPP1R16B | UBASH3B
grey	1	GO:0048873	homeostasis of number of cells within a tissue	Any biological process involved in the maintenance of the steady-state number of cells within a population of cells in a tissue.	COL14A1
grey	1	GO:1902235	regulation of endoplasmic reticulum stress-induced intrinsic apoptotic signaling pathway	Any process that modulates the frequency; rate or extent of an endoplasmic reticulum stress-induced intrinsic apoptotic signaling pathway.	CREB3L1
grey	1	GO:0051924	regulation of calcium ion transport	Any process that modulates the frequency; rate or extent of the directed movement of calcium ions into; out of or within a cell; or between cells; by means of some agent such as a transporter or pore.	NGF | UBASH3B
grey	1	GO:0090075	relaxation of muscle	A process in which the extent of muscle contraction is reduced. Muscle relaxation can involve a number of processes including the removal of calcium from the cytoplasm to the sarcoplasmic reticulum lumen through the action of Ca2+ ATPases. In some muscles; calcium-independent pathways also play a role in muscle relaxation by decreasing the phosphorylation state of myosin light chain.	PRKG1
grey	1	GO:0001505	regulation of neurotransmitter levels	Any process that modulates levels of neurotransmitter.	PIP5K1C | NGF
grey	1	GO:0010611	regulation of cardiac muscle hypertrophy	Any process that modulates the rate; frequency or extent of the enlargement or overgrowth of all or part of the heart due to an increase in size (not length) of individual cardiac muscle fibers; without cell division.	COL14A1
grey	1	GO:0048596	embryonic camera-type eye morphogenesis	The process in which the anatomical structures of the eye are generated and organized during embryonic development.	WNT16
grey	1	GO:0061028	establishment of endothelial barrier	The establishment of a barrier between endothelial cell layers; such as those in the brain; lung or intestine; to exert specific and selective control over the passage of water and solutes; thus allowing formation and maintenance of compartments that differ in fluid and solute composition.	PPP1R16B
grey	1	GO:0072583	clathrin-mediated endocytosis	An endocytosis process that begins when material is taken up into clathrin-coated pits; which then pinch off to form clathrin-coated endocytic vesicles.	PIP5K1C
grey	1	GO:0006836	neurotransmitter transport	The directed movement of a neurotransmitter into; out of or within a cell; or between cells; by means of some agent such as a transporter or pore. Neurotransmitters are any chemical substance that is capable of transmitting (or inhibiting the transmission of) a nerve impulse from a neuron to another cell.	PIP5K1C | NGF
grey	1	GO:0007162	negative regulation of cell adhesion	Any process that stops; prevents; or reduces the frequency; rate or extent of cell adhesion.	PRKG1 | UBASH3B
turquoise	0.00561122	GO:0050890	cognition	The operation of the mind by which an organism becomes aware of objects of thought or perception; it includes the mental activities associated with thinking; learning; and memory.	CTNND2 | JAKMIP1 | SORCS3 | GRIN2A | ITPR3 | PARK2 | PRKAR1B | PAK7 | ATXN1 | TUSC3
turquoise	0.037089	GO:0007268	synaptic transmission	The process of communication from a neuron to a target (neuron; muscle; or secretory cell) across a synapse.	ADCY2 | STX1B | LRRK2 | CTNND2 | PCLO | GRID1 | GRIN2A | ITPR3 | KCNJ4 | PARK2 | PRKCB | ATXN1 | CACNA1A | CACNB2 | CADPS2
turquoise	0.037089	GO:0007610	behavior	The internally coordinated responses (actions or inactions) of whole living organisms (individuals or groups) to internal or external stimuli.	LRRK2 | CTNND2 | DACH1 | SORCS3 | NEGR1 | GRID1 | GRIN2A | ITPR3 | NTRK3 | PARK2 | PRKAR1B | PAK7 | ATXN1 | CACNA1A
turquoise	0.037089	GO:0007611	learning or memory	The acquisition and processing of information and/or the storage and retrieval of this information over time.	CTNND2 | SORCS3 | GRIN2A | ITPR3 | PARK2 | PRKAR1B | PAK7 | ATXN1
turquoise	0.0809237	GO:0044708	single-organism behavior	The specific behavior of a single organism in response to external or internal stimuli.	LRRK2 | CTNND2 | SORCS3 | GRIN2A | ITPR3 | PARK2 | PRKAR1B | PAK7 | ATXN1 | CACNA1A
turquoise	0.0809237	GO:0007612	learning	Any process in an organism in which a relatively long-lasting adaptive behavioral change occurs as the result of experience.	CTNND2 | SORCS3 | GRIN2A | PARK2 | PAK7 | ATXN1
turquoise	0.0858895	GO:0035249	synaptic transmission; glutamatergic	The process of communication from a neuron to another neuron across a synapse using the neurotransmitter glutamate.	LRRK2 | GRID1 | GRIN2A | PARK2 | CACNA1A
turquoise	0.0858895	GO:0050804	regulation of synaptic transmission	Any process that modulates the frequency or rate of synaptic transmission; the process of communication from a neuron to a target (neuron; muscle; or secretory cell) across a synapse.	STX1B | LRRK2 | CTNND2 | SORCS3 | GRIN2A | ITPR3 | PARK2 | CACNA1A
turquoise	0.101783	GO:1903351	cellular response to dopamine	Any process that results in a change in state or activity of a cell (in terms of movement; secretion; enzyme production; gene expression; etc.) as a result of a dopamine stimulus.	LRRK2 | PARK2
turquoise	0.130725	GO:0046928	regulation of neurotransmitter secretion	Any process that modulates the frequency; rate or extent of the regulated release of a neurotransmitter from a cell.	STX1B | LRRK2 | PARK2 | CACNA1A
turquoise	0.158064	GO:0060079	regulation of excitatory postsynaptic membrane potential	Any process that modulates the establishment or extent of the excitatory postsynaptic potential (EPSP) which is a temporary increase in postsynaptic potential due to the flow of positively charged ions into the postsynaptic cell. The flow of ions that causes an EPSP is an excitatory postsynaptic current (EPSC) and makes it easier for the neuron to fire an action potential.	STX1B | LRRK2 | GRIN2A | ATXN1
turquoise	0.158064	GO:0007269	neurotransmitter secretion	The regulated release of neurotransmitter into the synaptic cleft. A neurotransmitter is any of a group of substances that are released on excitation from the axon terminal of a presynaptic neuron of the central or peripheral nervous system and travel across the synaptic cleft to either excite or inhibit the target cell. Among the many substances that have the properties of a neurotransmitter are…	STX1B | LRRK2 | PCLO | PARK2 | CACNA1A | CADPS2
turquoise	0.213535	GO:0060078	regulation of postsynaptic membrane potential	Any process that modulates the establishment or extent of the postsynaptic membrane potential; which is generated by changes in the membrane potential of the post synaptic neuron that receives information at a synapse. The presynaptic neuron releases neurotransmitters into the synaptic cleft which bind to receptors on the postsynaptic neuron. After being bound by the neurotransmitters; these rece…	STX1B | LRRK2 | GRIN2A | ATXN1
turquoise	0.216546	GO:0071287	cellular response to manganese ion	Any process that results in a change in state or activity of a cell (in terms of movement; secretion; enzyme production; gene expression; etc.) as a result of a manganese ion stimulus.	LRRK2 | PARK2
turquoise	0.231588	GO:1902803	regulation of synaptic vesicle transport	Any process that modulates the frequency; rate or extent of synaptic vesicle transport.	STX1B | LRRK2 | PARK2
turquoise	0.323729	GO:0007626	locomotory behavior	The specific movement from place to place of an organism in response to external or internal stimuli. Locomotion of a whole organism in a manner dependent upon some combination of that organism's internal state and external conditions.	LRRK2 | NEGR1 | PARK2 | PAK7 | ATXN1 | CACNA1A
turquoise	0.323729	GO:0048489	synaptic vesicle transport	The directed movement of substances in synaptic membrane-bounded vesicles within the neuron along the cytoskeleton either toward or away from the neuronal cell body.	STX1B | LRRK2 | PCLO | PARK2 | CADPS2
turquoise	0.323729	GO:0043569	negative regulation of insulin-like growth factor receptor signaling pathway	Any process that stops; prevents; or reduces the frequency; rate or extent of insulin-like growth factor receptor signaling.	ATXN1 | ATXN7
turquoise	0.323729	GO:0048755	branching morphogenesis of a nerve	The process in which the anatomical structures of branches in a nerve are generated and organized. This term refers to an anatomical structure (nerve) not a cell (neuron).	LRRK2 | EPHA7
turquoise	0.323729	GO:0001505	regulation of neurotransmitter levels	Any process that modulates levels of neurotransmitter.	STX1B | LRRK2 | PCLO | PARK2 | CACNA1A | CADPS2
turquoise	0.34385	GO:0006836	neurotransmitter transport	The directed movement of a neurotransmitter into; out of or within a cell; or between cells; by means of some agent such as a transporter or pore. Neurotransmitters are any chemical substance that is capable of transmitting (or inhibiting the transmission of) a nerve impulse from a neuron to another cell.	STX1B | LRRK2 | PCLO | PARK2 | CACNA1A | CADPS2
turquoise	0.362939	GO:0007270	neuron-neuron synaptic transmission	The process of communication from a neuron to another neuron across a synapse.	LRRK2 | GRID1 | GRIN2A | PARK2 | CACNA1A
turquoise	0.375331	GO:0051899	membrane depolarization	The process in which membrane potential decreases with respect to its steady-state potential; usually from negative potential to a more positive potential. For example; the initial depolarization during the rising phase of an action potential is in the direction from the negative steady-state resting potential towards the positive membrane potential that will be the peak of the action potential.	STX1B | LRRK2 | GRIN2A | ATXN1 | CACNA1A
turquoise	0.375331	GO:0007267	cell-cell signaling	Any process that mediates the transfer of information from one cell to another.	ADCY2 | STX1B | LRRK2 | CTNND2 | PCLO | GRID1 | GRIN2A | ITPR3 | KCNJ4 | PARK2 | PRKAR1B | PRKCB | ATXN1 | CACNA1A | CACNB2 | CADPS2
turquoise	0.403732	GO:0016079	synaptic vesicle exocytosis	Fusion of intracellular membrane-bounded vesicles with the pre-synaptic membrane of the neuronal cell resulting in release of neurotransmitter into the synaptic cleft.	STX1B | LRRK2 | PCLO | CADPS2
turquoise	0.449867	GO:0010975	regulation of neuron projection development	Any process that modulates the rate; frequency or extent of neuron projection development. Neuron projection development is the process whose specific outcome is the progression of a neuron projection over time; from its formation to the mature structure. A neuron projection is any process extending from a neural cell; such as axons or dendrites (collectively called neurites).	LRRK2 | NEGR1 | NTRK3 | PTPRG | CACNA1A | KIAA0319 | MAGI2
turquoise	0.480521	GO:0017157	regulation of exocytosis	Any process that modulates the frequency; rate or extent of exocytosis.	STX1B | LRRK2 | PCLO | CACNA1A | CADPS2
turquoise	0.506569	GO:0007169	transmembrane receptor protein tyrosine kinase signaling pathway	A series of molecular signals initiated by the binding of an extracellular ligand to a receptor on the surface of the target cell where the receptor possesses tyrosine kinase activity; and ending with regulation of a downstream cellular process; e.g. transcription.	ADCY2 | CTNND1 | EPHA7 | ALK | ITPR3 | NTRK3 | PRKAR1B | PRKCB | PTPRE | PTPRG | ATXN1 | ATXN7
turquoise	0.513092	GO:0031344	regulation of cell projection organization	Any process that modulates the frequency; rate or extent of a process involved in the formation; arrangement of constituent parts; or disassembly of cell projections.	LRRK2 | NEGR1 | NTRK3 | PTPRG | CACNA1A | CAPZB | KIAA0319 | MAGI2
turquoise	0.522133	GO:0008104	protein localization	Any process in which a protein is transported to; or maintained in; a specific location.	STX1B | LRRK2 | VPS37A | JAKMIP1 | TSNARE1 | TBC1D1 | SYNE1 | PCLO | GRIN2A | ITPR3 | PARK2 | NIN | CLIC5 | ATG16L1 | PRKAR1B | PRKCB | MAVS | DPP10 | RPL7 | SMYD3 | CACNA1A | CADPS2 | MAGI2
turquoise	0.547075	GO:0007613	memory	The activities involved in the mental information processing system that receives (registers); modifies; stores; and retrieves informational stimuli. The main stages involved in the formation and retrieval of memory are encoding (processing of received information by acquisition); storage (building a permanent record of received information as a result of consolidation) and retrieval (calling bac…	SORCS3 | GRIN2A | ITPR3 | PAK7
turquoise	0.591303	GO:0010042	response to manganese ion	Any process that results in a change in state or activity of a cell or an organism (in terms of movement; secretion; enzyme production; gene expression; etc.) as a result of a manganese ion stimulus.	LRRK2 | PARK2
turquoise	0.591303	GO:0016082	synaptic vesicle priming	The formation of SNARE-containing complexes; bringing synaptic vesicle membrane and plasma membranes into close proximity and thereby facilitating membrane fusion.	STX1B | CADPS2
turquoise	0.675836	GO:0090140	regulation of mitochondrial fission	Any process that modulates the rate; frequency or extent of mitochondrial fission. Mitochondrial fission is the division of a mitochondrion within a cell to form two or more separate mitochondrial compartments.	LRRK2 | PARK2
turquoise	0.694922	GO:0048666	neuron development	The process whose specific outcome is the progression of a neuron over time; from initial commitment of the cell to a specific fate; to the fully functional differentiated cell.	LRRK2 | RTN4RL1 | EPHA7 | ALK | NEGR1 | NTRK3 | OPCML | CLIC5 | PTPRG | CACNA1A | CACNB2 | KIAA0319 | MAGI2
turquoise	0.737381	GO:0050905	neuromuscular process	Any process pertaining to the functions of the nervous and muscular systems of an organism.	GRIN2A | PARK2 | CLIC5 | CACNA1A
turquoise	0.895028	GO:0060627	regulation of vesicle-mediated transport	Any process that modulates the rate; frequency; or extent of vesicle-mediated transport; the directed movement of substances; either within a vesicle or in the vesicle membrane; into; out of or within a cell.	STX1B | LRRK2 | PCLO | PARK2 | CACNA1A | CADPS2 | MAGI2
turquoise	0.895028	GO:0042326	negative regulation of phosphorylation	Any process that stops; prevents or decreases the rate of addition of phosphate groups to a molecule.	LRRK2 | NTRK3 | PARK2 | PRKAR1B | ATXN1 | ATXN7 | SMYD3
turquoise	0.895028	GO:0034199	activation of protein kinase A activity	Any process that initiates the activity of the inactive enzyme protein kinase A.	ADCY2 | PRKAR1B
turquoise	0.895028	GO:1902236	negative regulation of endoplasmic reticulum stress-induced intrinsic apoptotic signaling pathway	Any process that stops; prevents or reduces the frequency; rate or extent of an endoplasmic reticulum stress-induced intrinsic apoptotic signaling pathway.	LRRK2 | PARK2
turquoise	0.895028	GO:0032436	positive regulation of proteasomal ubiquitin-dependent protein catabolic process	Any process that activates or increases the frequency; rate or extent of the breakdown of a protein or peptide by hydrolysis of its peptide bonds; initiated by the covalent attachment of ubiquitin; and mediated by the proteasome.	LRRK2 | SMC5 | PARK2
turquoise	0.895028	GO:2000300	regulation of synaptic vesicle exocytosis	Any process that modulates the frequency; rate or extent of synaptic vesicle exocytosis.	STX1B | LRRK2
turquoise	0.895028	GO:0051650	establishment of vesicle localization	The directed movement of a vesicle to a specific location.	STX1B | LRRK2 | PCLO | PARK2 | CADPS2
turquoise	0.895028	GO:0007202	activation of phospholipase C activity	The initiation of the activity of the inactive enzyme phospolipase C as the result of a series of molecular signals generated as a consequence of a G-protein coupled receptor binding to its physiological ligand.	ADCY2 | ITPR3 | PRKAR1B
turquoise	0.895028	GO:0071242	cellular response to ammonium ion	Any process that results in a change in state or activity of a cell (in terms of movement; secretion; enzyme production; gene expression; etc.) as a result of an ammonium ion stimulus.	LRRK2 | PARK2
turquoise	0.895028	GO:0048167	regulation of synaptic plasticity	A process that modulates synaptic plasticity; the ability of synapses to change as circumstances require. They may alter function; such as increasing or decreasing their sensitivity; or they may increase or decrease in actual numbers.	CTNND2 | SORCS3 | GRIN2A | ITPR3
turquoise	0.895028	GO:1901800	positive regulation of proteasomal protein catabolic process	Any process that activates or increases the frequency; rate or extent of proteasomal protein catabolic process.	LRRK2 | SMC5 | PARK2
turquoise	0.895028	GO:0030073	insulin secretion	The regulated release of proinsulin from secretory granules (B granules) in the B cells of the pancreas; accompanied by cleavage of proinsulin to form mature insulin.	PCLO | ITPR3 | PARK2 | PRKAR1B | CACNA1A
turquoise	0.895028	GO:0051648	vesicle localization	Any process in which a vesicle or vesicles are transported to; and/or maintained in; a specific location.	STX1B | LRRK2 | PCLO | PARK2 | CADPS2
turquoise	0.895028	GO:0051640	organelle localization	Any process in which an organelle is transported to; and/or maintained in; a specific location.	STX1B | LRRK2 | SYNE1 | PCLO | PARK2 | NIN | CADPS2
turquoise	0.895028	GO:0010636	positive regulation of mitochondrial fusion	Any process that increases the frequency; rate or extent of merging of two or more mitochondria within a cell to form a single compartment.	PARK2
turquoise	0.895028	GO:0019056	modulation by virus of host transcription	Any process in which a virus modulates the frequency; rate or extent of its host's transcription.	NTRK3
turquoise	0.895028	GO:0021679	cerebellar molecular layer development	The process whose specific outcome is the progression of the cerebellar molecular layer nerve over time; from its formation to the mature structure. The molecular layer is the outermost layer of the cerebellar cortex. It contains the parallel fibers of the granule cells; interneurons such as stellate and basket cells; and the dendrites of the underlying Purkinje cells.	CACNA1A
turquoise	0.895028	GO:0033320	UDP-D-xylose biosynthetic process	The chemical reactions and pathways resulting in the formation of UDP-D-xylose; uridinediphosphoxylose; a substance composed of xylose in glycosidic linkage with uridine diphosphate.	UXS1
turquoise	0.895028	GO:0048691	positive regulation of axon extension involved in regeneration	Any process that activates; maintains or increases the rate of axon extension involved in regeneration.	NTRK3
turquoise	0.895028	GO:0071660	positive regulation of IP-10 production	Any process that activates or increases the frequency; rate; or extent of production of IP-10.	MAVS
turquoise	0.895028	GO:0090222	centrosome-templated microtubule nucleation	The 'de novo' formation of a microtubule; in which tubulin heterodimers form metastable oligomeric aggregates from the centrosome.	NIN
turquoise	0.895028	GO:1903125	negative regulation of thioredoxin peroxidase activity by peptidyl-threonine phosphorylation	A peptidyl-threonine phosphorylation that results in negative regulation of thioredoxin peroxidase activity.	LRRK2
turquoise	0.895028	GO:1903215	negative regulation of protein targeting to mitochondrion	Any process that stops; prevents or reduces the frequency; rate or extent of protein targeting to mitochondrion.	LRRK2
turquoise	0.895028	GO:1903217	negative regulation of protein processing involved in protein targeting to mitochondrion	Any process that stops; prevents or reduces the frequency; rate or extent of protein processing involved in protein targeting to mitochondrion.	LRRK2
turquoise	0.895028	GO:1903265	positive regulation of tumor necrosis factor-mediated signaling pathway	Any process that activates or increases the frequency; rate or extent of tumor necrosis factor-mediated signaling pathway.	PARK2
turquoise	0.895028	GO:1903382	negative regulation of endoplasmic reticulum stress-induced neuron intrinsic apoptotic signaling pathway	Any process that stops; prevents or reduces the frequency; rate or extent of an endoplasmic reticulum stress-induced neuron intrinsic apoptotic signaling pathway.	PARK2
turquoise	0.895028	GO:2000469	negative regulation of peroxidase activity	Any process that stops; prevents or reduces the frequency; rate or extent of peroxidase activity.	LRRK2
turquoise	0.906098	GO:0051656	establishment of organelle localization	The directed movement of an organelle to a specific location.	STX1B | LRRK2 | SYNE1 | PCLO | PARK2 | CADPS2
turquoise	0.980566	GO:0010863	positive regulation of phospholipase C activity	Any process that increases the rate of phospholipase C activity.	ADCY2 | ITPR3 | PRKAR1B
turquoise	0.980566	GO:0023051	regulation of signaling	Any process that modulates the frequency; rate or extent of a signaling process.	CHN2 | STX1B | LRRK2 | CTNND1 | CTNND2 | EPHA7 | KSR2 | SORCS3 | TBC1D1 | ALK | GRIN2A | ITPR3 | NTRK3 | PARK2 | PRKAR1B | PRKCB | PAK7 | MAVS | PTPRE | PTPRN2 | ATXN1 | ATXN7 | CACNA1A | PXDN | GARNL3 | MAGI2
turquoise	0.983563	GO:0034260	negative regulation of GTPase activity	Any process that stops or reduces the rate of GTP hydrolysis by a GTPase.	LRRK2 | PTPRN2
turquoise	1	GO:0007167	enzyme linked receptor protein signaling pathway	Any series of molecular signals initiated by the binding of an extracellular ligand to a receptor on the surface of the target cell; where the receptor possesses catalytic activity or is closely associated with an enzyme such as a protein kinase; and ending with regulation of a downstream cellular process; e.g. transcription.	ADCY2 | CTNND1 | EPHA7 | ALK | ITPR3 | NTRK3 | PRKAR1B | PRKCB | PTPRE | PTPRG | ATXN1 | ATXN7 | MAGI2
turquoise	1	GO:0001964	startle response	An action or movement due to the application of a sudden unexpected stimulus.	GRIN2A | PARK2
turquoise	1	GO:0043567	regulation of insulin-like growth factor receptor signaling pathway	Any process that modulates the frequency; rate or extent of insulin-like growth factor receptor signaling.	ATXN1 | ATXN7
turquoise	1	GO:0071870	cellular response to catecholamine stimulus	Any process that results in a change in state or activity of a cell (in terms of movement; secretion; enzyme production; gene expression; etc.) as a result of a catecholamine stimulus. A catecholamine is any of a group of biogenic amines that includes 4-(2-aminoethyl)pyrocatechol [4-(2-aminoethyl)benzene-1;2-diol] and derivatives formed by substitution.	LRRK2 | PARK2
turquoise	1	GO:0035235	ionotropic glutamate receptor signaling pathway	A series of molecular signals initiated by glutamate binding to a glutamate receptor on the surface of the target cell; followed by the movement of ions through a channel in the receptor complex. Ends with regulation of a downstream cellular process; e.g. transcription.	GRID1 | GRIN2A
turquoise	1	GO:0050877	neurological system process	A organ system process carried out by any of the organs or tissues of neurological system.	CTNND2 | JAKMIP1 | SORCS3 | GRIN2A | ITPR3 | PARK2 | CLIC5 | PRKAR1B | PAK7 | ATXN1 | ATXN7 | CACNA1A | CACNB2 | TUSC3
turquoise	1	GO:0001961	positive regulation of cytokine-mediated signaling pathway	Any process that activates or increases the frequency; rate or extent of a cytokine mediated signaling pathway.	PARK2 | MAVS
turquoise	1	GO:1902235	regulation of endoplasmic reticulum stress-induced intrinsic apoptotic signaling pathway	Any process that modulates the frequency; rate or extent of an endoplasmic reticulum stress-induced intrinsic apoptotic signaling pathway.	LRRK2 | PARK2
turquoise	1	GO:0000266	mitochondrial fission	The division of a mitochondrion within a cell to form two or more separate mitochondrial compartments.	LRRK2 | PARK2
turquoise	1	GO:0060760	positive regulation of response to cytokine stimulus	Any process that increases the rate; frequency; or extent of a response to cytokine stimulus.	PARK2 | MAVS
turquoise	1	GO:0045664	regulation of neuron differentiation	Any process that modulates the frequency; rate or extent of neuron differentiation.	LRRK2 | NEGR1 | NTRK3 | PTPRG | CACNA1A | KIAA0319 | MAGI2
turquoise	1	GO:0050767	regulation of neurogenesis	Any process that modulates the frequency; rate or extent of neurogenesis; the origin and formation of neurons.	LRRK2 | NEGR1 | NTRK3 | OPCML | PTPRG | CACNA1A | KIAA0319 | MAGI2
turquoise	1	GO:0030072	peptide hormone secretion	The regulated release of a peptide hormone from a cell.	PCLO | ITPR3 | PARK2 | PRKAR1B | CACNA1A
turquoise	1	GO:0031103	axon regeneration	The regrowth of axons following their loss or damage.	RTN4RL1 | NTRK3
turquoise	1	GO:1903202	negative regulation of oxidative stress-induced cell death	Any process that stops; prevents or reduces the frequency; rate or extent of oxidative stress-induced cell death.	LRRK2 | PARK2
turquoise	1	GO:0010518	positive regulation of phospholipase activity	Any process that increases the frequency; rate or extent of phospholipase activity; the hydrolysis of a phospholipid.	ADCY2 | ITPR3 | PRKAR1B
turquoise	1	GO:0008344	adult locomotory behavior	Locomotory behavior in a fully developed and mature organism.	PARK2 | ATXN1 | CACNA1A
turquoise	1	GO:0002790	peptide secretion	The controlled release of a peptide from a cell or a tissue.	PCLO | ITPR3 | PARK2 | PRKAR1B | CACNA1A
turquoise	1	GO:0021750	vestibular nucleus development	The process whose specific outcome is the progression of the vestibular nucleus over time; from its formation to the mature structure.	CACNA1A
turquoise	1	GO:0034184	positive regulation of maintenance of mitotic sister chromatid cohesion	Any process that increases the extent to which the association between sister chromatids of a replicated chromosome is maintained during a mitotic cell cycle.	SMC5
turquoise	1	GO:0035408	histone H3-T6 phosphorylation	The modification of histone H3 by the addition of an phosphate group to a threonine residue at position 6 of the histone.	PRKCB
turquoise	1	GO:0035887	aortic smooth muscle cell differentiation	The process in which a relatively unspecialized cell acquires specialized features of a smooth muscle cell surrounding the aorta.	SMARCA2
turquoise	1	GO:1902499	positive regulation of protein autoubiquitination	Any process that activates or increases the frequency; rate or extent of protein autoubiquitination.	LRRK2
turquoise	1	GO:1902530	positive regulation of protein linear polyubiquitination	Any process that activates or increases the frequency; rate or extent of protein linear polyubiquitination.	PARK2
turquoise	1	GO:1902823	negative regulation of late endosome to lysosome transport	Any process that stops; prevents or reduces the frequency; rate or extent of late endosome to lysosome transport.	LRRK2
turquoise	1	GO:0046627	negative regulation of insulin receptor signaling pathway	Any process that stops; prevents; or reduces the frequency; rate or extent of insulin receptor signaling.	PRKCB | PTPRE
turquoise	1	GO:0019079	viral genome replication	Any process involved directly in viral genome replication; including viral nucleotide metabolism.	PARK2 | ATG16L1 | MAVS
turquoise	1	GO:0061024	membrane organization	A process which results in the assembly; arrangement of constituent parts; or disassembly of a membrane. A membrane is a double layer of lipid molecules that encloses all cells; and; in eukaryotes; many organelles; may be a single or double lipid bilayer; also includes associated proteins.	STX1B | VPS37A | TSNARE1 | TBC1D1 | PARK2 | PRKCB | DPP10 | RPL7 | CACNA1A | MAP1LC3B | MAGI2
turquoise	1	GO:0042417	dopamine metabolic process	The chemical reactions and pathways involving dopamine; a catecholamine neurotransmitter and a metabolic precursor of noradrenaline and adrenaline.	GRIN2A | PARK2
turquoise	1	GO:0010517	regulation of phospholipase activity	Any process that modulates the frequency; rate or extent of phospholipase activity; the hydrolysis of a phospholipid.	ADCY2 | ITPR3 | PRKAR1B
turquoise	1	GO:0030182	neuron differentiation	The process in which a relatively unspecialized cell acquires specialized features of a neuron.	LRRK2 | RTN4RL1 | EPHA7 | ALK | NEGR1 | NTRK3 | OPCML | CLIC5 | PTPRG | CACNA1A | CACNB2 | KIAA0319 | MAGI2
turquoise	1	GO:0060193	positive regulation of lipase activity	Any process that increases the frequency; rate or extent of lipase activity; the hydrolysis of a lipid or phospholipid.	ADCY2 | ITPR3 | PRKAR1B
turquoise	1	GO:0070588	calcium ion transmembrane transport	A process in which a calcium ion is transported from one side of a membrane to the other by means of some agent such as a transporter or pore.	GRIN2A | ITPR3 | CACNA1A | CACNB2
turquoise	1	GO:0061025	membrane fusion	The membrane organization process that joins two lipid bilayers to form a single membrane.	STX1B | TSNARE1 | PARK2 | MAP1LC3B
turquoise	1	GO:0003091	renal water homeostasis	Renal process involved in the maintenance of an internal steady state of water in the body.	ADCY2 | PRKAR1B
turquoise	1	GO:0031102	neuron projection regeneration	The regrowth of neuronal processes such as axons or dendrites in response to their loss or damage.	RTN4RL1 | NTRK3
turquoise	1	GO:0050796	regulation of insulin secretion	Any process that modulates the frequency; rate or extent of the regulated release of insulin.	ITPR3 | PARK2 | PRKAR1B | CACNA1A
turquoise	1	GO:0006112	energy reserve metabolic process	The chemical reactions and pathways by which a cell derives energy from stored compounds such as fats or glycogen.	ADCY2 | ITPR3 | PRKAR1B | CACNA1A
turquoise	1	GO:0032147	activation of protein kinase activity	Any process that initiates the activity of an inactive protein kinase.	ADCY2 | LRRK2 | ALK | NTRK3 | PRKAR1B
turquoise	1	GO:0021590	cerebellum maturation	A developmental process; independent of morphogenetic (shape) change; that is required for the cerebellum to attain its fully functional state. The cerebellum is the portion of the brain in the back of the head between the cerebrum and the pons. The cerebellum controls balance for walking and standing; modulates the force and range of movement and is involved in the learning of motor skills.	CACNA1A
turquoise	1	GO:0033058	directional locomotion	Self-propelled movement of a cell or organism from one location to another along an axis.	GRIN2A
turquoise	1	GO:0048677	axon extension involved in regeneration	Long distance growth of a single axon process involved in regeneration of the neuron.	NTRK3
turquoise	1	GO:0050883	musculoskeletal movement; spinal reflex action	Involuntary movement caused by the application of a stimulus to an organism and a subsequent movement. The signal processing of this movement takes place in the spinal cord.	CACNA1A
turquoise	1	GO:0060161	positive regulation of dopamine receptor signaling pathway	Any process that activates or increases the frequency; rate or extent of the dopamine receptor protein signaling pathway. A dopamine receptor signaling pathway is the series of molecular signals generated as a consequence of a dopamine receptor binding to one of its physiological ligands.	LRRK2
turquoise	1	GO:0090292	nuclear matrix anchoring at nuclear membrane	The process in which the nuclear matrix; the dense fibrillar network lying on the inner side of the nuclear membrane; is directly or indirectly linked to the nuclear membrane.	SYNE1
turquoise	1	GO:1900063	regulation of peroxisome organization	Any process that modulates the frequency; rate or extent of peroxisome organization.	MAVS
turquoise	1	GO:1900452	regulation of long term synaptic depression	Any process that modulates the frequency; rate or extent of long term synaptic depression.	SORCS3
turquoise	1	GO:1902498	regulation of protein autoubiquitination	Any process that modulates the frequency; rate or extent of protein autoubiquitination.	LRRK2
turquoise	1	GO:1903378	positive regulation of oxidative stress-induced neuron intrinsic apoptotic signaling pathway	Any process that activates or increases the frequency; rate or extent of oxidative stress-induced neuron intrinsic apoptotic signaling pathway.	PARK2
turquoise	1	GO:2000172	regulation of branching morphogenesis of a nerve	Any process that modulates the frequency; rate or extent of branching morphogenesis of a nerve.	LRRK2
turquoise	1	GO:0048009	insulin-like growth factor receptor signaling pathway	The series of molecular signals generated as a consequence of the insulin-like growth factor receptor binding to one of its physiological ligands.	ATXN1 | ATXN7
turquoise	1	GO:0031175	neuron projection development	The process whose specific outcome is the progression of a neuron projection over time; from its formation to the mature structure. A neuron projection is any process extending from a neural cell; such as axons or dendrites (collectively called neurites).	LRRK2 | RTN4RL1 | EPHA7 | NEGR1 | NTRK3 | PTPRG | CACNA1A | CACNB2 | KIAA0319 | MAGI2
turquoise	1	GO:0035335	peptidyl-tyrosine dephosphorylation	The removal of phosphoric residues from peptidyl-O-phospho-tyrosine to form peptidyl-tyrosine.	PTPRE | PTPRG | PTPRN2
turquoise	1	GO:0045184	establishment of protein localization	The directed movement of a protein to a specific location.	STX1B | LRRK2 | VPS37A | JAKMIP1 | TSNARE1 | PCLO | ITPR3 | PARK2 | ATG16L1 | PRKAR1B | PRKCB | MAVS | DPP10 | RPL7 | SMYD3 | CACNA1A | CADPS2
turquoise	1	GO:0001959	regulation of cytokine-mediated signaling pathway	Any process that modulates the frequency; rate or extent of the cytokine mediated signaling pathway.	PARK2 | MAVS | PXDN
turquoise	1	GO:0010823	negative regulation of mitochondrion organization	Any process that decreases the frequency; rate or extent of a process involved in the formation; arrangement of constituent parts; or disassembly of a mitochondrion.	LRRK2 | PARK2
turquoise	1	GO:0071377	cellular response to glucagon stimulus	Any process that results in a change in state or activity of a cell (in terms of movement; secretion; enzyme production; gene expression; etc.) as a result of a glucagon stimulus.	ADCY2 | PRKAR1B
turquoise	1	GO:0051046	regulation of secretion	Any process that modulates the frequency; rate or extent of the controlled release of a substance from a cell or a tissue.	STX1B | LRRK2 | PCLO | ITPR3 | PARK2 | PRKAR1B | CACNA1A | CADPS2
turquoise	1	GO:0022008	neurogenesis	Generation of cells within the nervous system.	LRRK2 | RTN4RL1 | EPHA7 | ALK | NEGR1 | GRIN2A | NTRK3 | OPCML | CLIC5 | PTPRG | CACNA1A | CACNB2 | KIAA0319 | MAGI2
turquoise	1	GO:0038179	neurotrophin signaling pathway	A series of molecular signals initiated by the binding of a neurotrophin to a receptor on the surface of a target cell; and ending with regulation of a downstream cellular process; e.g. transcription. Neurotrophins are a family of secreted growth factors that induce the survival; development; and function of neurons.	ADCY2 | ITPR3 | NTRK3 | PRKAR1B | MAGI2
turquoise	1	GO:0001933	negative regulation of protein phosphorylation	Any process that stops; prevents or reduces the rate of addition of phosphate groups to amino acids within a protein.	LRRK2 | NTRK3 | PARK2 | PRKAR1B | SMYD3
turquoise	1	GO:0006833	water transport	The directed movement of water (H2O) into; out of or within a cell; or between cells; by means of some agent such as a transporter or pore.	ADCY2 | PRKAR1B
turquoise	1	GO:0043113	receptor clustering	The receptor metabolic process that results in grouping of a set of receptors at a cellular location; often to amplify the sensitivity of a signaling response.	CACNA1A | MAGI2
turquoise	1	GO:0031345	negative regulation of cell projection organization	Any process that stops; prevents; or reduces the frequency; rate or extent of a process involved in the formation; arrangement of constituent parts; or disassembly of cell projections.	PTPRG | CAPZB | KIAA0319
turquoise	1	GO:0019058	viral life cycle	A set of processes which all viruses follow to ensure survival; includes attachment and entry of the virus particle; decoding of genome information; translation of viral mRNA by host ribosomes; genome replication; and assembly and release of viral particles containing the genome.	VPS37A | DPP4 | PARK2 | ATG16L1 | MAVS | RPL7
turquoise	1	GO:0006627	protein processing involved in protein targeting to mitochondrion	The cleavage of peptide bonds in proteins; usually near the N terminus; contributing to the process of import into the mitochondrion. Several different peptidases mediate cleavage of proteins destined for different mitochondrial compartments.	LRRK2
turquoise	1	GO:0010716	negative regulation of extracellular matrix disassembly	Any process that decreases the rate; frequency or extent of extracellular matrix disassembly. Extracellular matrix disassembly is a process that results in the breakdown of the extracellular matrix.	DPP4
turquoise	1	GO:0014056	regulation of acetylcholine secretion; neurotransmission	Any process that modulates the frequency; rate or extent of the regulated release of acetylcholine.	CACNA1A
turquoise	1	GO:0034454	microtubule anchoring at centrosome	Any process in which a microtubule is maintained in a specific location in a cell by attachment to a centrosome.	NIN
turquoise	1	GO:0035564	regulation of kidney size	Any process that modulates the size of a kidney.	LRRK2
turquoise	1	GO:0039689	negative stranded viral RNA replication	A viral genome replication process where the template genome is negative stranded; single stranded RNA ((-)ssRNA).	ATG16L1
turquoise	1	GO:0044828	negative regulation by host of viral genome replication	A process in which a host organism stops; prevents or reduces the frequency; rate or extent of viral genome replication.	PARK2
turquoise	1	GO:0048312	intracellular distribution of mitochondria	Any process that establishes the spatial arrangement of mitochondria within the cell.	LRRK2
turquoise	1	GO:0048680	positive regulation of axon regeneration	Any process that activates; maintains or increases the rate of axon regeneration.	NTRK3
turquoise	1	GO:0051490	negative regulation of filopodium assembly	Any process that stops; prevents; or reduces the frequency; rate or extent of the assembly of a filopodium; a thin; stiff protrusion extended by the leading edge of a motile cell such as a crawling fibroblast or amoeba; or an axonal growth cone.	CAPZB
turquoise	1	GO:0060244	negative regulation of cell proliferation involved in contact inhibition	Any process that stops; prevents or reduces the rate or extent of cell proliferation in response to cell density.	DACH1
turquoise	1	GO:0071651	positive regulation of chemokine (C-C motif) ligand 5 production	Any process that activates or increases the frequency; rate; or extent of production of chemokine (C-C motif) ligand 5.	MAVS
turquoise	1	GO:0046879	hormone secretion	The regulated release of hormones; substances with a specific regulatory effect on a particular organ or group of cells.	PCLO | ITPR3 | PARK2 | PRKAR1B | CACNA1A
turquoise	1	GO:0090276	regulation of peptide hormone secretion	Any process that modulates the rate; frequency; or extent of the regulated release of a peptide hormone from secretory granules.	ITPR3 | PARK2 | PRKAR1B | CACNA1A
turquoise	1	GO:0046626	regulation of insulin receptor signaling pathway	Any process that modulates the frequency; rate or extent of insulin receptor signaling.	PRKCB | PTPRE
turquoise	1	GO:0016311	dephosphorylation	The process of removing one or more phosphoric (ester or anhydride) residues from a molecule.	NT5C2 | RIMBP2 | PTPRE | PTPRG | PTPRN2 | MAGI2
turquoise	1	GO:0010508	positive regulation of autophagy	Any process that activates; maintains or increases the rate of autophagy. Autophagy is the process in which cells digest parts of their own cytoplasm.	LRRK2 | PARK2
turquoise	1	GO:0010243	response to organonitrogen compound	Any process that results in a change in state or activity of a cell or an organism (in terms of movement; secretion; enzyme production; gene expression; etc.) as a result of an organonitrogen stimulus. An organonitrogen compound is formally a compound containing at least one carbon-nitrogen bond.	ADCY2 | LRRK2 | CREM | GRIN2A | MGST2 | PARK2 | PRKAR1B | PRKCB | PTPRE
turquoise	1	GO:0009914	hormone transport	The directed movement of hormones into; out of or within a cell; or between cells; by means of some agent such as a transporter or pore.	PCLO | ITPR3 | PARK2 | PRKAR1B | CACNA1A
turquoise	1	GO:0007528	neuromuscular junction development	A process that is carried out at the cellular level which results in the assembly; arrangement of constituent parts; or disassembly of a neuromuscular junction.	LRRK2 | CACNB2
turquoise	1	GO:0015833	peptide transport	The directed movement of peptides; compounds of two or more amino acids where the alpha carboxyl group of one is bound to the alpha amino group of another; into; out of or within a cell; or between cells; by means of some agent such as a transporter or pore.	PCLO | ITPR3 | PARK2 | PRKAR1B | CACNA1A
turquoise	1	GO:0045071	negative regulation of viral genome replication	Any process that stops; prevents; or reduces the frequency; rate or extent of viral genome replication.	PARK2 | MAVS
turquoise	1	GO:1900407	regulation of cellular response to oxidative stress	Any process that modulates the frequency; rate or extent of cellular response to oxidative stress.	LRRK2 | PARK2
turquoise	1	GO:0006796	phosphate-containing compound metabolic process	The chemical reactions and pathways involving the phosphate group; the anion or salt of any phosphoric acid.	ATP5H | ADCY2 | LRRK2 | EPHA7 | NT5C2 | RIMBP2 | PITPNB | ALK | NTRK3 | PARK2 | PANK4 | PRKAR1B | PRKCB | PAK7 | MAVS | PTPRE | PTPRG | PTPRN2 | ATXN1 | ATXN7 | SMYD3 | UXS1 | MAGI2
turquoise	1	GO:0006811	ion transport	The directed movement of charged atoms or small charged molecules into; out of or within a cell; or between cells; by means of some agent such as a transporter or pore.	ATP5H | PITPNB | GRID1 | GRIN2A | SLCO4C1 | ITPR3 | KCNJ4 | PARK2 | CLIC5 | PRKCB | DPP10 | CACNA1A | CACNB2 | TUSC3
turquoise	1	GO:0042044	fluid transport	The directed movement of substances that are in liquid form in normal living conditions into; out of or within a cell; or between cells; by means of some agent such as a transporter or pore.	ADCY2 | PRKAR1B
turquoise	1	GO:0048699	generation of neurons	The process in which nerve cells are generated. This includes the production of neuroblasts and their differentiation into neurons.	LRRK2 | RTN4RL1 | EPHA7 | ALK | NEGR1 | NTRK3 | OPCML | CLIC5 | PTPRG | CACNA1A | CACNB2 | KIAA0319 | MAGI2
turquoise	1	GO:0003402	planar cell polarity pathway involved in axis elongation	The series of molecular signals initiated by binding of a Wnt protein to a receptor on the surface of the target cell where activated receptors signal to modulate cytoskeletal elements and control cell polarity that contributes to axis elongation.	MAGI2
turquoise	1	GO:0010637	negative regulation of mitochondrial fusion	Any process that decreases the frequency; rate or extent of merging of two or more mitochondria within a cell to form a single compartment.	PARK2
turquoise	1	GO:0010807	regulation of synaptic vesicle priming	Any process that modulates the frequency; rate or extent of synaptic vesicle priming. Synaptic vesicle priming is the formation of SNARE-containing complexes; bringing synaptic vesicle membrane and plasma membranes into close proximity and thereby facilitating membrane fusion.	STX1B
turquoise	1	GO:0030644	cellular chloride ion homeostasis	Any process involved in the maintenance of an internal steady state of chloride ions at the level of a cell.	CACNA1A
turquoise	1	GO:0035519	protein K29-linked ubiquitination	A protein ubiquitination process in which a polymer of ubiquitin; formed by linkages between lysine residues at position 29 of the ubiquitin monomers; is added to a protein. K29-linked ubiquitination targets the substrate protein for degradation.	PARK2
turquoise	1	GO:0044314	protein K27-linked ubiquitination	A protein ubiquitination process in which a polymer of ubiquitin; formed by linkages between lysine residues at position 27 of the ubiquitin monomers; is added to a protein.	PARK2
turquoise	1	GO:0050861	positive regulation of B cell receptor signaling pathway	Any process that activates or increases the frequency; rate or extent of signaling pathways initiated by the cross-linking of an antigen receptor on a B cell.	PRKCB
turquoise	1	GO:0061526	acetylcholine secretion	The regulated release of acetylcholine by a cell.	CACNA1A
turquoise	1	GO:0070572	positive regulation of neuron projection regeneration	Any process that activates or increases the frequency; rate or extent of neuron projection regeneration; the regrowth of neuronal processes such as axons or dendrites following their loss or damage.	NTRK3
turquoise	1	GO:0070842	aggresome assembly	The aggregation; arrangement and bonding together of a set of components to form an aggresome; requires the microtubule cytoskeleton and dynein.	PARK2
turquoise	1	GO:0097039	protein linear polyubiquitination	A protein ubiquitination process in which a linear polymer of ubiquitin; formed by the amino-terminal methionine (M1) of one ubiquitin molecule and by the carboxy-terminal glycine (G76) of the next; is added to a protein.	PARK2
turquoise	1	GO:1903054	negative regulation of extracellular matrix organization	Any process that stops; prevents or reduces the frequency; rate or extent of extracellular matrix organization.	DPP4
turquoise	1	GO:1903377	negative regulation of oxidative stress-induced neuron intrinsic apoptotic signaling pathway	Any process that stops; prevents or reduces the frequency; rate or extent of oxidative stress-induced neuron intrinsic apoptotic signaling pathway.	PARK2
turquoise	1	GO:0008542	visual learning	Any process in an organism in which a change in behavior of an individual occurs in response to repeated exposure to a visual cue.	GRIN2A | ATXN1
turquoise	1	GO:0043525	positive regulation of neuron apoptotic process	Any process that activates or increases the frequency; rate or extent of cell death of neurons by apoptotic process.	EPHA7 | PARK2
turquoise	1	GO:0051865	protein autoubiquitination	The ubiquitination by a protein of one or more of its own amino acid residues; or residues on an identical protein. Ubiquitination occurs on the lysine residue by formation of an isopeptide crosslink.	LRRK2 | PARK2
turquoise	1	GO:0070059	intrinsic apoptotic signaling pathway in response to endoplasmic reticulum stress	A series of molecular signals in which an intracellular signal is conveyed to trigger the apoptotic death of a cell. The pathway is induced in response to a stimulus indicating endoplasmic reticulum (ER) stress; and ends when the execution phase of apoptosis is triggered. ER stress usually results from the accumulation of unfolded or misfolded proteins in the ER lumen.	LRRK2 | PARK2
turquoise	1	GO:0030030	cell projection organization	A process that is carried out at the cellular level which results in the assembly; arrangement of constituent parts; or disassembly of a prolongation or process extending from a cell; e.g. a flagellum or axon.	LRRK2 | RTN4RL1 | EPHA7 | NEGR1 | NTRK3 | CLIC5 | PTPRG | CACNA1A | CACNB2 | CAPZB | KIAA0319 | MAGI2
turquoise	1	GO:0006584	catecholamine metabolic process	The chemical reactions and pathways involving any of a group of physiologically important biogenic amines that possess a catechol (3;4-dihydroxyphenyl) nucleus and are derivatives of 3;4-dihydroxyphenylethylamine.	GRIN2A | PARK2
turquoise	1	GO:0033762	response to glucagon	Any process that results in a change in state or activity of a cell or an organism (in terms of movement; secretion; enzyme production; gene expression; etc.) as a result of a glucagon stimulus.	ADCY2 | PRKAR1B
turquoise	1	GO:0042391	regulation of membrane potential	Any process that modulates the establishment or extent of a membrane potential; the electric potential existing across any membrane arising from charges in the membrane itself and from the charges present in the media on either side of the membrane.	STX1B | LRRK2 | GRIN2A | ATXN1 | CACNA1A
turquoise	1	GO:0048678	response to axon injury	Any process that results in a change in state or activity of a cell or an organism (in terms of movement; secretion; enzyme production; gene expression; etc.) as a result of an axon injury stimulus.	RTN4RL1 | NTRK3
turquoise	1	GO:0006997	nucleus organization	A process that is carried out at the cellular level which results in the assembly; arrangement of constituent parts; or disassembly of the nucleus.	SYNE1 | PRKCB | ATXN7
turquoise	1	GO:0048284	organelle fusion	The creation of a single organelle from two or more organelles.	STX1B | TSNARE1 | PARK2
turquoise	1	GO:0042886	amide transport	The directed movement of an amide; any compound containing one; two; or three acyl groups attached to a nitrogen atom; into; out of or within a cell; or between cells; by means of some agent such as a transporter or pore.	PCLO | ITPR3 | PARK2 | PRKAR1B | CACNA1A
turquoise	1	GO:0010635	regulation of mitochondrial fusion	Any process that modulates the frequency; rate or extent of merging of two or more mitochondria within a cell to form a single compartment.	PARK2
turquoise	1	GO:0015870	acetylcholine transport	The directed movement of acetylcholine into; out of or within a cell; or between cells; by means of some agent such as a transporter or pore. Acetylcholine is an acetic acid ester of the organic base choline and functions as a neurotransmitter; released at the synapses of parasympathetic nerves and at neuromuscular junctions.	CACNA1A
turquoise	1	GO:0033132	negative regulation of glucokinase activity	Any process that stops; prevents; or reduces the frequency; rate or extent of glucokinase activity; the catalysis of the transfer of a phosphate group; usually from ATP; to a glucose molecule.	PARK2
turquoise	1	GO:0034088	maintenance of mitotic sister chromatid cohesion	The process in which the association between sister chromatids of a replicated chromosome is maintained as chromosomes condense; attach to the spindle in a bipolar orientation; and congress to the metaphase plate during a mitotic cell cycle.	SMC5
turquoise	1	GO:0050916	sensory perception of sweet taste	The series of events required to receive a sweet taste stimulus; convert it to a molecular signal; and recognize and characterize the signal. This is a neurological process.	ITPR3
turquoise	1	GO:0050917	sensory perception of umami taste	The series of events required to receive an umami taste stimulus; convert it to a molecular signal; and recognize and characterize the signal. Umami taste is the savory taste of meats and other foods that are rich in glutamates. This is a neurological process.	ITPR3
turquoise	1	GO:0055064	chloride ion homeostasis	Any process involved in the maintenance of an internal steady state of chloride ions within an organism or cell.	CACNA1A
turquoise	1	GO:0060024	rhythmic synaptic transmission	Any process involved in the generation of rhythmic; synchronous synaptic inputs in a neural circuit.	CACNA1A
turquoise	1	GO:0060159	regulation of dopamine receptor signaling pathway	Any process that modulates the frequency; rate or extent of a dopamine receptor signaling pathway activity. A dopamine receptor signaling pathway is the series of molecular signals generated as a consequence of a dopamine receptor binding to one of its physiological ligands.	LRRK2
turquoise	1	GO:0071609	chemokine (C-C motif) ligand 5 production	The appearance of chemokine (C-C motif) ligand 5 due to biosynthesis or secretion following a cellular stimulus; resulting in an increase in its intracellular or extracellular levels.	MAVS
turquoise	1	GO:0072393	microtubule anchoring at microtubule organizing center	Any process in which a microtubule is maintained in a specific location in a cell by attachment to a microtubule organizing center.	NIN
turquoise	1	GO:1902177	positive regulation of oxidative stress-induced intrinsic apoptotic signaling pathway	Any process that activates or increases the frequency; rate or extent of an oxidative stress-induced intrinsic apoptotic signaling pathway.	PARK2
turquoise	1	GO:0048010	vascular endothelial growth factor receptor signaling pathway	Any series of molecular signals initiated by the binding of an extracellular ligand to a vascular endothelial growth factor receptor (VEGFR) located on the surface of the receiving cell; and ending with regulation of a downstream cellular process; e.g. transcription.	CTNND1 | ITPR3 | PRKCB
turquoise	1	GO:0046777	protein autophosphorylation	The phosphorylation by a protein of one or more of its own amino acid residues (cis-autophosphorylation); or residues on an identical protein (trans-autophosphorylation).	LRRK2 | EPHA7 | ALK | NTRK3
turquoise	1	GO:1900076	regulation of cellular response to insulin stimulus	Any process that modulates the frequency; rate or extent of cellular response to insulin stimulus.	PRKCB | PTPRE
turquoise	1	GO:0060284	regulation of cell development	Any process that modulates the rate; frequency or extent of the progression of the cell over time; from its formation to the mature structure. Cell development does not include the steps involved in committing a cell to a specific fate.	LRRK2 | NEGR1 | NTRK3 | OPCML | PTPRG | CACNA1A | KIAA0319 | MAGI2
turquoise	1	GO:0007632	visual behavior	The behavior of an organism in response to a visual stimulus.	GRIN2A | ATXN1
turquoise	1	GO:0051345	positive regulation of hydrolase activity	Any process that activates or increases the frequency; rate or extent of hydrolase activity; the catalysis of the hydrolysis of various bonds.	ADCY2 | CHN2 | LRRK2 | TBC1D1 | ITPR3 | NTRK3 | PRKAR1B | GARNL3 | MAGI2
turquoise	1	GO:1901214	regulation of neuron death	Any process that modulates the frequency; rate or extent of neuron death.	LRRK2 | EPHA7 | PARK2 | CACNA1A
turquoise	1	GO:0002024	diet induced thermogenesis	The process that results in increased metabolic rate in tissues of an organism. It is triggered by the detection of dietary excess. This process is achieved via signalling in the sympathetic nervous system.	CLIC5
turquoise	1	GO:0007185	transmembrane receptor protein tyrosine phosphatase signaling pathway	A series of molecular signals initiated by the binding of an extracellular ligand to a receptor on the surface of the target cell where the receptor possesses protein tyrosine phosphatase activity; and ending with regulation of a downstream cellular process; e.g. transcription.	PTPRE
turquoise	1	GO:0014041	regulation of neuron maturation	Any process that modulates the frequency; rate or extent of neuron maturation; the process leading to the attainment of the full functional capacity of a neuron. This process is independent of morphogenetic change.	LRRK2
turquoise	1	GO:0022028	tangential migration from the subventricular zone to the olfactory bulb	The migration of cells in the telencephalon from the subventricular zone to the olfactory bulb in which cells move orthogonally to the direction of radial migration and do not use radial glial cell processes as substrates for migration.	LRRK2
turquoise	1	GO:0033632	regulation of cell-cell adhesion mediated by integrin	Any process that modulates the frequency; rate; or extent of cell-cell adhesion mediated by integrin.	DPP4
turquoise	1	GO:0034982	mitochondrial protein processing	The peptide cleavage of mitochondrial proteins; including cleavage contributing to their import.	LRRK2
turquoise	1	GO:0044793	negative regulation by host of viral process	A process in which a host organism stops; prevents or reduces the frequency; rate or extent of a process being mediated by a virus with which it is infected.	PARK2
turquoise	1	GO:0070050	neuron cellular homeostasis	The cellular homeostatic process that preserves a neuron in a stable; differentiated functional and structural state.	PARK2
turquoise	1	GO:0098779	activation of mitophagy in response to mitochondrial depolarization	A process that detects damaged mitochondria; based on reduced membrane potential; and then activates mitophagy.	PARK2
turquoise	1	GO:1901374	acetate ester transport	The directed movement of an acetate ester into; out of or within a cell; or between cells; by means of some agent such as a transporter or pore.	CACNA1A
turquoise	1	GO:1903204	negative regulation of oxidative stress-induced neuron death	Any process that stops; prevents or reduces the frequency; rate or extent of oxidative stress-induced neuron death.	PARK2
turquoise	1	GO:0050790	regulation of catalytic activity	Any process that modulates the activity of an enzyme.	ADCY2 | CHN2 | LRRK2 | EPHA7 | TBC1D1 | RIMBP2 | ALK | ITPR3 | MGST2 | MMP16 | NTRK3 | PARK2 | PRKAR1B | PTPRN2 | SMYD3 | ITIH5 | GARNL3 | MAGI2
turquoise	1	GO:0023057	negative regulation of signaling	Any process that stops; prevents; or reduces the frequency; rate or extent of a signaling process.	LRRK2 | CTNND1 | SORCS3 | PARK2 | PRKCB | PAK7 | PTPRE | ATXN1 | ATXN7 | PXDN | MAGI2
turquoise	1	GO:0030534	adult behavior	Behavior in a fully developed and mature organism.	PARK2 | ATXN1 | CACNA1A
turquoise	1	GO:0050885	neuromuscular process controlling balance	Any process that an organism uses to control its balance; the orientation of the organism (or the head of the organism) in relation to the source of gravity. In humans and animals; balance is perceived through visual cues; the labyrinth system of the inner ears and information from skin pressure receptors and muscle and joint receptors.	CLIC5 | CACNA1A
turquoise	1	GO:0070509	calcium ion import	The directed movement of calcium ions into a cell or organelle.	CACNA1A | CACNB2
turquoise	1	GO:0034765	regulation of ion transmembrane transport	Any process that modulates the frequency; rate or extent of the directed movement of ions from one side of a membrane to the other.	KCNJ4 | CLIC5 | DPP10 | CACNA1A | CACNB2
turquoise	1	GO:0042490	mechanoreceptor differentiation	The process in which a relatively unspecialized cell acquires specialized features of a mechanoreceptor; a cell specialized to transduce mechanical stimuli and relay that information centrally in the nervous system.	NTRK3 | CLIC5
turquoise	1	GO:1901216	positive regulation of neuron death	Any process that activates or increases the frequency; rate or extent of neuron death.	EPHA7 | PARK2
turquoise	1	GO:0032434	regulation of proteasomal ubiquitin-dependent protein catabolic process	Any process that modulates the frequency; rate or extent of the breakdown of a protein or peptide by hydrolysis of its peptide bonds; initiated by the covalent attachment of ubiquitin; and mediated by the proteasome.	LRRK2 | SMC5 | PARK2
turquoise	1	GO:0015980	energy derivation by oxidation of organic compounds	The chemical reactions and pathways by which a cell derives energy from organic compounds; results in the oxidation of the compounds from which energy is released.	ATP5H | ADCY2 | ITPR3 | PRKAR1B | CACNA1A
turquoise	1	GO:0006816	calcium ion transport	The directed movement of calcium (Ca) ions into; out of or within a cell; or between cells; by means of some agent such as a transporter or pore.	GRIN2A | ITPR3 | PRKCB | CACNA1A | CACNB2
turquoise	1	GO:0048278	vesicle docking	The initial attachment of a transport vesicle membrane to the target membrane; mediated by proteins protruding from the membrane of the vesicle and the target membrane. Docking requires only that the two membranes come close enough for these proteins to interact and adhere.	STX1B | TSNARE1
turquoise	1	GO:0050891	multicellular organismal water homeostasis	Any process involved in the maintenance of an internal steady state of water within a tissue; organ; or a multicellular organism.	ADCY2 | PRKAR1B
turquoise	1	GO:0000187	activation of MAPK activity	The initiation of the activity of the inactive enzyme MAP kinase (MAPK).	LRRK2 | ALK | NTRK3
turquoise	1	GO:0015031	protein transport	The directed movement of proteins into; out of or within a cell; or between cells; by means of some agent such as a transporter or pore.	STX1B | LRRK2 | VPS37A | JAKMIP1 | TSNARE1 | PCLO | ITPR3 | PARK2 | ATG16L1 | PRKAR1B | PRKCB | MAVS | RPL7 | CACNA1A | CADPS2
turquoise	1	GO:0006812	cation transport	The directed movement of cations; atoms or small molecules with a net positive charge; into; out of or within a cell; or between cells; by means of some agent such as a transporter or pore.	ATP5H | GRIN2A | ITPR3 | KCNJ4 | PARK2 | PRKCB | DPP10 | CACNA1A | CACNB2 | TUSC3
turquoise	1	GO:0000045	autophagic vacuole assembly	The formation of a double membrane-bounded structure; the autophagosome; that occurs when a specialized membrane sac; called the isolation membrane; starts to enclose a portion of the cytoplasm.	ATG16L1 | MAP1LC3B
turquoise	1	GO:0016081	synaptic vesicle docking	The initial attachment of a synaptic vesicle membrane to the presynaptic membrane; mediated by proteins protruding from the membrane of the synaptic vesicle and the target membrane.	STX1B
turquoise	1	GO:0032353	negative regulation of hormone biosynthetic process	Any process that stops; prevents; or reduces the frequency; rate or extent of the chemical reactions and pathways resulting in the formation of hormones.	CACNA1A
turquoise	1	GO:0045842	positive regulation of mitotic metaphase/anaphase transition	Any process that activates or increases the frequency; rate or extent of the mitotic metaphase to anaphase transition.	SMC5
turquoise	1	GO:0060242	contact inhibition	The cellular process in which cells stop growing or dividing in response to increased cell density.	DACH1
turquoise	1	GO:0060340	positive regulation of type I interferon-mediated signaling pathway	Any process that increases the rate; frequency or extent of a type I interferon-mediated signaling pathway. A type I interferon-mediated signaling pathway is the series of molecular events generated as a consequence of a type I interferon binding to a cell surface receptor.	MAVS
turquoise	1	GO:0071360	cellular response to exogenous dsRNA	Any process that results in a change in state or activity of a cell (in terms of movement; secretion; enzyme production; gene expression; etc.) as a result of an exogenous double-stranded RNA stimulus.	MAVS
turquoise	1	GO:0085020	protein K6-linked ubiquitination	A protein ubiquitination process in which a polymer of ubiquitin; formed by linkages between lysine residues at position 6 of the ubiquitin monomers; is added to a protein. K6-linked ubiquitination is involved in DNA repair.	PARK2
turquoise	1	GO:0090286	cytoskeletal anchoring at nuclear membrane	The process in which cytoskeletal filaments are directly or indirectly linked to the nuclear membrane.	SYNE1
turquoise	1	GO:1903209	positive regulation of oxidative stress-induced cell death	Any process that activates or increases the frequency; rate or extent of oxidative stress-induced cell death.	PARK2
turquoise	1	GO:1903599	positive regulation of mitochondrion degradation	Any process that activates or increases the frequency; rate or extent of mitochondrion degradation.	PARK2
turquoise	1	GO:2000480	negative regulation of cAMP-dependent protein kinase activity	Any process that stops; prevents or reduces the frequency; rate or extent of cAMP-dependent protein kinase activity.	PRKAR1B
turquoise	1	GO:0046883	regulation of hormone secretion	Any process that modulates the frequency; rate or extent of the regulated release of a hormone from a cell.	ITPR3 | PARK2 | PRKAR1B | CACNA1A
turquoise	1	GO:0007010	cytoskeleton organization	A process that is carried out at the cellular level which results in the assembly; arrangement of constituent parts; or disassembly of cytoskeletal structures.	SYNE1 | PCLO | NTRK3 | PARK2 | NIN | PAK7 | ATXN7 | SON | CAPZB | SORBS2
turquoise	1	GO:0045454	cell redox homeostasis	Any process that maintains the redox environment of a cell or compartment within a cell.	C11orf31 | TUSC3
turquoise	1	GO:0098655	cation transmembrane transport	A process in which a cation is transported from one side of a membrane to the other by means of some agent such as a transporter or pore.	ATP5H | GRIN2A | ITPR3 | KCNJ4 | DPP10 | CACNA1A | CACNB2
turquoise	1	GO:1903052	positive regulation of proteolysis involved in cellular protein catabolic process	Any process that activates or increases the frequency; rate or extent of proteolysis involved in cellular protein catabolic process.	LRRK2 | SMC5 | PARK2
turquoise	1	GO:0055085	transmembrane transport	The process in which a solute is transported from one side of a membrane to the other.	ATP5H | ADCY2 | GRID1 | GRIN2A | SLCO4C1 | ITPR3 | KCNJ4 | CLIC5 | PRKAR1B | DPP10 | CACNA1A | CACNB2
turquoise	1	GO:0000733	DNA strand renaturation	The identification and annealing of complementary base pairs in single-strand DNA.	SMARCAL1
turquoise	1	GO:0010715	regulation of extracellular matrix disassembly	Any process that modulates the rate; frequency or extent of extracellular matrix disassembly. Extracellular matrix disassembly is a process that results in the breakdown of the extracellular matrix.	DPP4
turquoise	1	GO:0035641	locomotory exploration behavior	The specific movement from place to place of an organism in response to a novel environment.	LRRK2
turquoise	1	GO:0038180	nerve growth factor signaling pathway	A series of molecular signals initiated by the binding of nerve growth factor (NGF) to a receptor on the surface of the target cell; and ending with regulation of a downstream cellular process; e.g. transcription.	MAGI2
turquoise	1	GO:0048311	mitochondrion distribution	Any process that establishes the spatial arrangement of mitochondria between and within cells.	LRRK2
turquoise	1	GO:0060088	auditory receptor cell stereocilium organization	A process that is carried out at the cellular level which results in the assembly; arrangement of constituent parts; or disassembly of a stereocilium. A stereocilium is an actin-based protrusion from the apical surface of auditory hair cells.	CLIC5
turquoise	1	GO:0072015	glomerular visceral epithelial cell development	The process whose specific outcome is the progression of a glomerular visceral epithelial cell over time; from its formation to the mature structure. A glomerular visceral epithelial cell is a specialized epithelial cell that contains "feet" that interdigitate with the "feet" of other glomerular epithelial cells.	MAGI2
turquoise	1	GO:0071417	cellular response to organonitrogen compound	Any process that results in a change in state or activity of a cell (in terms of movement; secretion; enzyme production; gene expression; etc.) as a result of an organonitrogen stimulus. An organonitrogen compound is formally a compound containing at least one carbon-nitrogen bond.	ADCY2 | LRRK2 | PARK2 | PRKAR1B | PRKCB | PTPRE
turquoise	1	GO:0009968	negative regulation of signal transduction	Any process that stops; prevents; or reduces the frequency; rate or extent of signal transduction.	LRRK2 | CTNND1 | PARK2 | PRKCB | PAK7 | PTPRE | ATXN1 | ATXN7 | PXDN | MAGI2
turquoise	1	GO:0032483	regulation of Rab protein signal transduction	Any process that modulates the frequency; rate or extent of Rab protein signal transduction.	CHN2 | LRRK2 | TBC1D1 | NTRK3 | PTPRN2 | GARNL3
turquoise	1	GO:0032485	regulation of Ral protein signal transduction	Any process that modulates the frequency; rate or extent of Ral protein signal transduction.	CHN2 | LRRK2 | TBC1D1 | NTRK3 | PTPRN2 | GARNL3
turquoise	1	GO:0043087	regulation of GTPase activity	Any process that modulates the rate of GTP hydrolysis by a GTPase.	CHN2 | LRRK2 | TBC1D1 | NTRK3 | PTPRN2 | GARNL3
turquoise	1	GO:0007399	nervous system development	The process whose specific outcome is the progression of nervous tissue over time; from its formation to its mature state.	LRRK2 | RTN4RL1 | CTNND1 | EPHA7 | ALK | NEGR1 | GRIN2A | NTRK3 | OPCML | PARK2 | CLIC5 | PTPRG | SMARCA2 | CACNA1A | CACNB2 | KIAA0319 | MAGI2

## Sheet: Table S2
module	FDR corrected p-value	termID	term Name	term Definition	gene Symbols
blue	0.564916	GO:0035610	protein side chain deglutamylation	The removal of a glutamate residue from the side chain of a protein. Glutamate side chains are added to glutamic acid residues within the primary protein sequence during polyglutamylation.	AGBL1 | AGBL3
blue	0.564916	GO:0035608	protein deglutamylation	The removal of a glutamate residue from a protein. Glutamate residues in proteins can be gene-encoded; or added as side chains during the protein modification process of polyglutamylation.	AGBL1 | AGBL3
blue	0.866459	GO:0046395	carboxylic acid catabolic process	The chemical reactions and pathways resulting in the breakdown of carboxylic acids; any organic acid containing one or more carboxyl (-COOH) groups.	HSD17B4 | PCCA | QDPR | LPIN3 | DDO
blue	1	GO:0051186	cofactor metabolic process	The chemical reactions and pathways involving a cofactor; a substance that is required for the activity of an enzyme or other protein. Cofactors may be inorganic; such as the metal atoms zinc; iron; and copper in certain forms; or organic; in which case they are referred to as coenzymes. Cofactors may either be bound tightly to active sites or bind loosely with the substrate.	HSD17B4 | MTHFD2L | PCCA | PANK4 | QDPR
blue	1	GO:0042559	pteridine-containing compound biosynthetic process	The chemical reactions and pathways resulting in the formation of any compound containing pteridine (pyrazino(2;3-dipyrimidine)); e.g. pteroic acid; xanthopterin and folic acid.	MTHFD2L | QDPR
blue	1	GO:0009062	fatty acid catabolic process	The chemical reactions and pathways resulting in the breakdown of a fatty acid; any of the aliphatic monocarboxylic acids that can be liberated by hydrolysis from naturally occurring fats and oils. Fatty acids are predominantly straight-chain acids of 4 to 24 carbon atoms; which may be saturated or unsaturated; branched fatty acids and hydroxy fatty acids also occur; and very long chain acids of …	HSD17B4 | PCCA | LPIN3
blue	1	GO:0042445	hormone metabolic process	The chemical reactions and pathways involving any hormone; naturally occurring substances secreted by specialized cells that affects the metabolism or behavior of other cells possessing functional receptors for the hormone.	HSD17B4 | PCSK6 | CHST8 | DDO
blue	1	GO:0032514	positive regulation of protein phosphatase type 2B activity	Any process that activates or increases the activity of the enzyme protein phosphatase type 2B.	AKAP6
blue	1	GO:0036111	very long-chain fatty-acyl-CoA metabolic process	The chemical reactions and pathways involving very long-chain fatty-acyl-CoAs; any derivative of coenzyme A in which the sulfhydryl group is in a thioester linkage with a medium-chain fatty-acyl group. A very long-chain fatty acid is a fatty acid which has a chain length greater than C22.	HSD17B4
blue	1	GO:0090235	regulation of metaphase plate congression	Any process that modulates the rate; frequency; or extent of metaphase plate congression; the alignment of chromosomes at the metaphase plate; a plane halfway between the poles of the spindle.	MAD1L1
blue	1	GO:0009108	coenzyme biosynthetic process	The chemical reactions and pathways resulting in the formation of coenzymes; any of various nonprotein organic cofactors that are required; in addition to an enzyme and a substrate; for an enzymatic reaction to proceed.	MTHFD2L | PANK4 | QDPR
blue	1	GO:0042558	pteridine-containing compound metabolic process	The chemical reactions and pathways involving any compound containing pteridine (pyrazino(2;3-dipyrimidine)); e.g. pteroic acid; xanthopterin and folic acid.	MTHFD2L | QDPR
blue	1	GO:0043687	post-translational protein modification	The process of covalently altering one or more amino acids in a protein after the protein has been completely translated and released from the ribosome.	GALNT13 | AGBL1 | TUSC3 | ATG12
blue	1	GO:0000105	histidine biosynthetic process	The chemical reactions and pathways resulting in the formation of histidine; 2-amino-3-(1H-imidazol-4-yl)propanoic acid.	MTHFD2L
blue	1	GO:0032902	nerve growth factor production	The appearance of nerve growth factor (NGF) due to biosynthesis or secretion by cells in a neuron's target field; resulting in an increase in its intracellular or extracellular levels.	PCSK6
blue	1	GO:0061051	positive regulation of cell growth involved in cardiac muscle cell development	Any process that increases the rate; frequency; or extent of the growth of a cardiac muscle cell; where growth contributes to the progression of the cell over time from its initial formation to its mature state.	AKAP6
blue	1	GO:0032480	negative regulation of type I interferon production	Any process that stops; prevents; or reduces the frequency; rate; or extent of type I interferon production. Type I interferons include the interferon-alpha; beta; delta; episilon; zeta; kappa; tau; and omega gene families.	TRAF3 | ATG12
blue	1	GO:0035609	C-terminal protein deglutamylation	The removal of a C-terminal; gene-encoded glutamate residue from a protein.	AGBL1
blue	1	GO:0036112	medium-chain fatty-acyl-CoA metabolic process	The chemical reactions and pathways involving medium-chain fatty-acyl-CoAs; any derivative of coenzyme A in which the sulfhydryl group is in a thioester linkage with a long-chain fatty-acyl group. A medium-chain fatty acid is a fatty acid with a chain length of between C6 and C12.	HSD17B4
blue	1	GO:0051066	dihydrobiopterin metabolic process	The chemical reactions and pathways involving a dihydrobiopterin; a reduced pteridine derivative related to folic acid; it acts as an electron carrier in tyrosine biosynthesis and its quinoid form is produced by oxidation of tetrahydrobiopterin in several biological hydroxylation reactions.	QDPR
blue	1	GO:1902895	positive regulation of pri-miRNA transcription from RNA polymerase II promoter	Any process that activates or increases the frequency; rate or extent of pri-miRNA transcription from RNA polymerase II promoter.	GNL3
blue	1	GO:0010817	regulation of hormone levels	Any process that modulates the levels of hormone within an organism or a tissue. A hormone is any substance formed in very small amounts in one specialized organ or group of cells and carried (sometimes in the bloodstream) to another organ or group of cells in the same organism; upon which it has a specific regulatory action.	HSD17B4 | PCSK6 | CHST8 | DDO | ACVR2B
blue	1	GO:0044242	cellular lipid catabolic process	The chemical reactions and pathways resulting in the breakdown of lipids; as carried out by individual cells.	HSD17B4 | PCCA | LPIN3
blue	1	GO:0006533	aspartate catabolic process	The chemical reactions and pathways resulting in the breakdown of aspartate; the anion derived from aspartic acid; 2-aminobutanedioic acid.	DDO
blue	1	GO:0007354	zygotic determination of anterior/posterior axis; embryo	The specification of the anterior/posterior axis of the embryo by products of genes expressed in the zygote; exemplified in insects by the gap genes; pair rule genes and segment polarity gene cascade.	PCSK6
blue	1	GO:0010044	response to aluminum ion	Any process that results in a change in state or activity of a cell or an organism (in terms of movement; secretion; enzyme production; gene expression; etc.) as a result of an aluminum ion stimulus.	QDPR
blue	1	GO:0019478	D-amino acid catabolic process	The chemical reactions and pathways resulting in the breakdown of D-amino acids; the D-enantiomers of amino acids.	DDO
blue	1	GO:0032455	nerve growth factor processing	The generation of a mature nerve growth factor (NGF) by proteolysis of a precursor.	PCSK6
blue	1	GO:0006635	fatty acid beta-oxidation	A fatty acid oxidation process that results in the complete oxidation of a long-chain fatty acid. Fatty acid beta-oxidation begins with the addition of coenzyme A to a fatty acid; and occurs by successive cycles of reactions during each of which the fatty acid is shortened by a two-carbon fragment removed as acetyl coenzyme A; the cycle continues until only two or three carbons remain (as acetyl-…	HSD17B4 | PCCA
blue	1	GO:0000045	autophagic vacuole assembly	The formation of a double membrane-bounded structure; the autophagosome; that occurs when a specialized membrane sac; called the isolation membrane; starts to enclose a portion of the cytoplasm.	ATG12 | ATG13
blue	1	GO:0050689	negative regulation of defense response to virus by host	Any host process that results in the inhibition of antiviral immune response mechanisms; thereby facilitating viral replication. The host is defined as the larger of the organisms involved in a symbiotic interaction.	MICB
blue	1	GO:1902261	positive regulation of delayed rectifier potassium channel activity	Any process that activates or increases the frequency; rate or extent of delayed rectifier potassium channel activity.	AKAP6
blue	1	GO:0006790	sulfur compound metabolic process	The chemical reactions and pathways involving the nonmetallic element sulfur or compounds that contain sulfur; such as the amino acids methionine and cysteine or the tripeptide glutathione.	HSD17B4 | MTHFD2L | PCCA | CHST8
blue	1	GO:0030500	regulation of bone mineralization	Any process that modulates the frequency; rate or extent of bone mineralization.	CREB3L1 | ACVR2B
blue	1	GO:0032435	negative regulation of proteasomal ubiquitin-dependent protein catabolic process	Any process that stops; prevents; or reduces the frequency; rate or extent of the breakdown of a protein or peptide by hydrolysis of its peptide bonds; initiated by the covalent attachment of ubiquitin; and mediated by the proteasome.	FHIT | MAD1L1
blue	1	GO:1901799	negative regulation of proteasomal protein catabolic process	Any process that stops; prevents or reduces the frequency; rate or extent of proteasomal protein catabolic process.	FHIT | MAD1L1
blue	1	GO:0006729	tetrahydrobiopterin biosynthetic process	The chemical reactions and pathways resulting in the formation of tetrahydrobiopterin; the reduced form of biopterin (2-amino-4-hydroxy-6-(1;2-dihydroxypropyl)-pteridine). It functions as a hydroxylation coenzyme; e.g. in the conversion of phenylalanine to tyrosine.	QDPR
blue	1	GO:0008063	Toll signaling pathway	A series of molecular signals initiated by the binding of an extracellular ligand to the receptor Toll on the surface of a target cell; and ending with regulation of a downstream cellular process; e.g. transcription.	TRAF3
blue	1	GO:0035860	glial cell-derived neurotrophic factor receptor signaling pathway	The series of molecular signals generated as a consequence of a glial cell-derived neurotrophic factor receptor binding to one of its physiological ligands.	GFRA2
blue	1	GO:0060836	lymphatic endothelial cell differentiation	The process in which a venous blood vessel endothelial cell acquires specialized features of a lymphatic vessel endothelial cell; a thin flattened cell that lines the inside surfaces of lymph vessels.	ACVR2B
blue	1	GO:0061050	regulation of cell growth involved in cardiac muscle cell development	Any process that modulates the rate; frequency; or extent of the growth of a cardiac muscle cell; where growth contributes to the progression of the cell over time from its initial formation to its mature state.	AKAP6
blue	1	GO:0070886	positive regulation of calcineurin-NFAT signaling cascade	Any process that activates or increases the frequency; rate or extent of signaling via the calcineurin-NFAT signaling cascade.	AKAP6
blue	1	GO:0006531	aspartate metabolic process	The chemical reactions and pathways involving aspartate; the anion derived from aspartic acid; 2-aminobutanedioic acid.	DDO
blue	1	GO:0006547	histidine metabolic process	The chemical reactions and pathways involving histidine; 2-amino-3-(1H-imidazol-4-yl)propanoic acid.	MTHFD2L
blue	1	GO:0019626	short-chain fatty acid catabolic process	The chemical reactions and pathways resulting in the breakdown of fatty acids with a chain length of less than C6.	PCCA
blue	1	GO:0035999	tetrahydrofolate interconversion	The chemical reactions and pathways by which one-carbon (C1) units are transferred between tetrahydrofolate molecules; to synthesise other tetrahydrofolate molecules.	MTHFD2L
blue	1	GO:1903051	negative regulation of proteolysis involved in cellular protein catabolic process	Any process that stops; prevents or reduces the frequency; rate or extent of proteolysis involved in cellular protein catabolic process.	FHIT | MAD1L1
blue	1	GO:0090316	positive regulation of intracellular protein transport	Any process that decreases the frequency; rate or extent of the directed movement of proteins within cells.	PCNT | AKAP6 | ATG13
blue	1	GO:0019395	fatty acid oxidation	The removal of one or more electrons from a fatty acid; with or without the concomitant removal of a proton or protons; by reaction with an electron-accepting substance; by addition of oxygen or by removal of hydrogen.	HSD17B4 | PCCA
blue	1	GO:0032927	positive regulation of activin receptor signaling pathway	Any process that activates or increases the frequency; rate or extent of the activity of any activin receptor signaling pathway.	ACVR2B
blue	1	GO:0051533	positive regulation of NFAT protein import into nucleus	Any process that activates or increases the frequency; rate or extent of the movement of an NFAT protein from the cytoplasm to the nucleus.	AKAP6
blue	1	GO:0050688	regulation of defense response to virus	Any process that modulates the frequency; rate or extent of the antiviral response of a cell or organism.	MICB | TRAF3
blue	1	GO:1903363	negative regulation of cellular protein catabolic process	Any process that stops; prevents or reduces the frequency; rate or extent of cellular protein catabolic process.	FHIT | MAD1L1
blue	1	GO:0034440	lipid oxidation	The removal of one or more electrons from a lipid; with or without the concomitant removal of a proton or protons; by reaction with an electron-accepting substance; by addition of oxygen or by removal of hydrogen.	HSD17B4 | PCCA
blue	1	GO:0016311	dephosphorylation	The process of removing one or more phosphoric (ester or anhydride) residues from a molecule.	GPATCH2 | LPIN3 | NT5DC2 | AKAP6
blue	1	GO:0006559	L-phenylalanine catabolic process	The chemical reactions and pathways resulting in the breakdown of phenylalanine; 2-amino-3-phenylpropanoic acid.	QDPR
blue	1	GO:0006163	purine nucleotide metabolic process	The chemical reactions and pathways involving a purine nucleotide; a compound consisting of nucleoside (a purine base linked to a deoxyribose or ribose sugar) esterified with a phosphate group at either the 3' or 5'-hydroxyl group of the sugar.	FHIT | MTHFD2L | PANK4 | AKAP6
blue	1	GO:0016236	macroautophagy	The major inducible pathway for the general turnover of cytoplasmic constituents in eukaryotic cells; it is also responsible for the degradation of active cytoplasmic enzymes and organelles during nutrient starvation. Macroautophagy involves the formation of double-membrane-bounded autophagosomes which enclose the cytoplasmic constituent targeted for degradation in a membrane-bounded structure; w…	ATG12 | ATG13
blue	1	GO:0006558	L-phenylalanine metabolic process	The chemical reactions and pathways involving L-phenylalanine; the L-enantiomer of 2-amino-3-phenylpropanoic acid; i.e. (2S)-2-amino-3-phenylpropanoic acid.	QDPR
blue	1	GO:0018027	peptidyl-lysine dimethylation	The methylation of peptidyl-lysine to form peptidyl-N6;N6-dimethyl-L-lysine.	EHMT2
blue	1	GO:0031953	negative regulation of protein autophosphorylation	Any process that stops; prevents or decreases the rate of the phosphorylation by a protein of one or more of its own residues.	GFRA2
blue	1	GO:0060316	positive regulation of ryanodine-sensitive calcium-release channel activity	Any process that increases the activity of a ryanodine-sensitive calcium-release channel. The ryanodine-sensitive calcium-release channel catalyzes the transmembrane transfer of a calcium ion by a channel that opens when a ryanodine class ligand has been bound by the channel complex or one of its constituent parts.	AKAP6
blue	1	GO:1902259	regulation of delayed rectifier potassium channel activity	Any process that modulates the frequency; rate or extent of delayed rectifier potassium channel activity.	AKAP6
blue	1	GO:1990440	positive regulation of transcription from RNA polymerase II promoter in response to endoplasmic reticulum stress	Any process that activates or increases the frequency; rate or extent of transcription from an RNA polymerase II promoter as a result of an endoplasmic reticulum stress.	CREB3L1
blue	1	GO:2000727	positive regulation of cardiac muscle cell differentiation	Any process that activates or increases the frequency; rate or extent of cardiac muscle cell differentiation.	AKAP6
blue	1	GO:0007368	determination of left/right symmetry	The establishment of an organism's body plan or part of an organism with respect to the left and right halves. The pattern can either be symmetric; such that the halves are mirror images; or asymmetric where the pattern deviates from this symmetry.	PCSK6 | ACVR2B
blue	1	GO:0009100	glycoprotein metabolic process	The chemical reactions and pathways involving glycoproteins; any protein that contains covalently bound glycose (i.e. monosaccharide) residues; the glycose occurs most commonly as oligosaccharide or fairly small polysaccharide but occasionally as monosaccharide.	GALNT13 | PCSK6 | CHST8 | TUSC3
blue	1	GO:1901605	alpha-amino acid metabolic process	The chemical reactions and pathways involving an alpha-amino acid.	MTHFD2L | QDPR | DDO
blue	1	GO:0030282	bone mineralization	The deposition of hydroxyapatite; a form of calcium phosphate with the formula Ca10(PO4)6(OH)2; in bone tissue.	CREB3L1 | ACVR2B
blue	1	GO:0006768	biotin metabolic process	The chemical reactions and pathways involving biotin; cis-tetrahydro-2-oxothieno(3;4-d)imidazoline-4-valeric acid; the (+) enantiomer is very widely distributed in cells and serves as a carrier in a number of enzymatic beta-carboxylation reactions.	PCCA
blue	1	GO:0009396	folic acid-containing compound biosynthetic process	The chemical reactions and pathways resulting in the formation of folic acid and its derivatives.	MTHFD2L
blue	1	GO:0015937	coenzyme A biosynthetic process	The chemical reactions and pathways resulting in the formation of coenzyme A; 3'-phosphoadenosine-(5')diphospho(4')pantatheine; an acyl carrier in many acylation and acyl-transfer reactions in which the intermediate is a thiol ester.	PANK4
blue	1	GO:0033540	fatty acid beta-oxidation using acyl-CoA oxidase	A fatty acid beta-oxidation pathway in which the initial step; which converts an acyl-CoA to a trans-2-enoyl-CoA; is catalyzed by acyl-CoA oxidase; the electrons removed by oxidation pass directly to oxygen and produce hydrogen peroxide; which is cleaved by peroxisomal catalases. Fatty acid beta-oxidation begins with the addition of coenzyme A to a fatty acid; and ends when only two or three carb…	HSD17B4
blue	1	GO:0036109	alpha-linolenic acid metabolic process	The chemical reactions and pathways involving alpha-linolenic acid; an unsaturated omega-6 fatty acid that has the molecular formula C18H32O2.	HSD17B4
blue	1	GO:0048617	embryonic foregut morphogenesis	The process in which the anatomical structures of the foregut are generated and organized; during the embryonic phase.	ACVR2B
blue	1	GO:0006164	purine nucleotide biosynthetic process	The chemical reactions and pathways resulting in the formation of a purine nucleotide; a compound consisting of nucleoside (a purine base linked to a deoxyribose or ribose sugar) esterified with a phosphate group at either the 3' or 5'-hydroxyl group of the sugar.	MTHFD2L | PANK4 | AKAP6
blue	1	GO:0007440	foregut morphogenesis	The process in which the anatomical structures of the foregut are generated and organized.	ACVR2B
blue	1	GO:0010288	response to lead ion	Any process that results in a change in state or activity of a cell or an organism (in terms of movement; secretion; enzyme production; gene expression; etc.) as a result of a lead ion stimulus.	QDPR
blue	1	GO:0019082	viral protein processing	Any protein maturation process achieved by the cleavage of a peptide bond or bonds within a viral protein.	VPS37A
blue	1	GO:0061049	cell growth involved in cardiac muscle cell development	The growth of a cardiac muscle cell; where growth contributes to the progression of the cell over time from its initial formation to its mature state.	AKAP6
blue	1	GO:0010921	regulation of phosphatase activity	Any process that modulates the rate or frequency of phosphatase activity. Phosphatases catalyze the hydrolysis of phosphoric monoesters; releasing inorganic phosphate.	GPATCH2 | AKAP6
blue	1	GO:0007507	heart development	The process whose specific outcome is the progression of the heart over time; from its formation to the mature structure. The heart is a hollow; muscular organ; which; by contracting rhythmically; keeps up the circulation of the blood.	PBRM1 | SGCG | ACVR2B | AKAP6
blue	1	GO:0009855	determination of bilateral symmetry	The establishment of an organism's body plan or part of an organism with respect to a single longitudinal plane. The pattern can either be symmetric; such that the halves are mirror images; or asymmetric where the pattern deviates from this symmetry.	PCSK6 | ACVR2B
blue	1	GO:0001946	lymphangiogenesis	Lymph vessel formation when new vessels emerge from the proliferation of pre-existing vessels.	ACVR2B
blue	1	GO:0009086	methionine biosynthetic process	The chemical reactions and pathways resulting in the formation of methionine (2-amino-4-(methylthio)butanoic acid); a sulfur-containing; essential amino acid found in peptide linkage in proteins.	MTHFD2L
blue	1	GO:0032516	positive regulation of phosphoprotein phosphatase activity	Any process that activates or increases the activity of a phosphoprotein phosphatase.	AKAP6
blue	1	GO:1901018	positive regulation of potassium ion transmembrane transporter activity	Any process that activates or increases the frequency; rate or extent of potassium ion transmembrane transporter activity.	AKAP6
blue	1	GO:0016042	lipid catabolic process	The chemical reactions and pathways resulting in the breakdown of lipids; compounds soluble in an organic solvent but not; or sparingly; in an aqueous solvent.	HSD17B4 | PCCA | LPIN3
blue	1	GO:0032479	regulation of type I interferon production	Any process that modulates the frequency; rate; or extent of interferon type I production. Type I interferons include the interferon-alpha; beta; delta; episilon; zeta; kappa; tau; and omega gene families.	TRAF3 | ATG12
blue	1	GO:0009063	cellular amino acid catabolic process	The chemical reactions and pathways resulting in the breakdown of amino acids; organic acids containing one or more amino substituents.	QDPR | DDO
blue	1	GO:0006646	phosphatidylethanolamine biosynthetic process	The chemical reactions and pathways resulting in the formation of phosphatidylethanolamine; any of a class of glycerophospholipids in which a phosphatidyl group is esterified to the hydroxyl group of ethanolamine.	LPIN3
blue	1	GO:0007320	insemination	The introduction of semen or sperm into the genital tract of a female.	DDO
blue	1	GO:0008595	anterior/posterior axis specification; embryo	The specification of the anterior/posterior axis of the embryo by the products of genes expressed maternally and genes expressed in the zygote.	PCSK6
blue	1	GO:0036303	lymph vessel morphogenesis	The process in which the anatomical structures of lymph vessels are generated and organized. The lymph vessel is the vasculature carrying lymph.	ACVR2B
blue	1	GO:0051531	NFAT protein import into nucleus	The directed movement of NFAT (nuclear factor of activated T cells) proteins; a family of transcription factors; from the cytoplasm into the nucleus. NFAT proteins are dephosphorylated in the cytoplasm by activated calcineurin; which leads to their translocation across the nuclear membrane.	AKAP6
blue	1	GO:0070884	regulation of calcineurin-NFAT signaling cascade	Any process that modulates the frequency; rate or extent of the calcineurin-NFAT signaling cascade.	AKAP6
blue	1	GO:0032606	type I interferon production	The appearance of type I interferon due to biosynthesis or secretion following a cellular stimulus; resulting in an increase in its intracellular or extracellular levels. Type I interferons include the interferon-alpha; beta; delta; episilon; zeta; kappa; tau; and omega gene families.	TRAF3 | ATG12
blue	1	GO:0007033	vacuole organization	A process that is carried out at the cellular level which results in the assembly; arrangement of constituent parts; or disassembly of a vacuole.	ATG12 | ATG13
blue	1	GO:0010613	positive regulation of cardiac muscle hypertrophy	Any process that increases the rate; frequency or extent of the enlargement or overgrowth of all or part of the heart due to an increase in size (not length) of individual cardiac muscle fibers; without cell division.	AKAP6
blue	1	GO:0015693	magnesium ion transport	The directed movement of magnesium (Mg) ions into; out of or within a cell; or between cells; by means of some agent such as a transporter or pore.	TUSC3
blue	1	GO:0043649	dicarboxylic acid catabolic process	The chemical reactions and pathways resulting in the breakdown of dicarboxylic acids; any organic acid containing two carboxyl (-COOH) groups.	DDO
blue	1	GO:0046459	short-chain fatty acid metabolic process	The chemical reactions and pathways involving fatty acids with a chain length of less than C6.	PCCA
blue	1	GO:0046629	gamma-delta T cell activation	The change in morphology and behavior of a gamma-delta T cell resulting from exposure to a mitogen; cytokine; chemokine; cellular ligand; or an antigen for which it is specific.	MICB
blue	1	GO:0050930	induction of positive chemotaxis	Any process that initiates the directed movement of a motile cell or organism towards a higher concentration in a concentration gradient of a specific chemical.	IL16
blue	1	GO:0060009	Sertoli cell development	The process whose specific outcome is the progression of a Sertoli cell over time; from its formation to the mature structure. Cell development does not include the steps involved in committing a cell to a Sertoli cell fate.	HSD17B4
blue	1	GO:0060841	venous blood vessel development	The progression of the venous blood vessel over time from its initial formation to the mature structure. Venous blood vessels carry blood back to the heart after the capillary bed.	ACVR2B
blue	1	GO:0070734	histone H3-K27 methylation	The modification of histone H3 by addition of a methyl group to lysine at position 27 of the histone.	EHMT2
blue	1	GO:0019752	carboxylic acid metabolic process	The chemical reactions and pathways involving carboxylic acids; any organic acid containing one or more carboxyl (COOH) groups or anions (COO-).	HSD17B4 | MTHFD2L | PCCA | QDPR | LPIN3 | DDO
blue	1	GO:0043603	cellular amide metabolic process	The chemical reactions and pathways involving an amide; any derivative of an oxoacid in which an acidic hydroxy group has been replaced by an amino or substituted amino group; as carried out by individual cells.	MTHFD2L | PCSK6 | PCCA
blue	1	GO:0042177	negative regulation of protein catabolic process	Any process that stops; prevents; or reduces the frequency; rate or extent of the chemical reactions and pathways resulting in the breakdown of a protein by the destruction of the native; active configuration; with or without the hydrolysis of peptide bonds.	FHIT | MAD1L1
blue	1	GO:0006555	methionine metabolic process	The chemical reactions and pathways involving methionine (2-amino-4-(methylthio)butanoic acid); a sulfur-containing; essential amino acid found in peptide linkage in proteins.	MTHFD2L
blue	1	GO:0050908	detection of light stimulus involved in visual perception	The series of events involved in visual perception in which a light stimulus is received and converted into a molecular signal.	CACNA2D4
blue	1	GO:0010738	regulation of protein kinase A signaling	Any process that modulates the rate; frequency; or extent of protein kinase A signaling. PKA signaling is the series of reactions; mediated by the intracellular serine/threonine kinase protein kinase A; which occurs as a result of a single trigger reaction or compound.	AKAP6
blue	1	GO:0050687	negative regulation of defense response to virus	Any process that stops; prevents or reduces the rate or extent of antiviral mechanisms; thereby facilitating viral replication.	MICB
blue	1	GO:1902236	negative regulation of endoplasmic reticulum stress-induced intrinsic apoptotic signaling pathway	Any process that stops; prevents or reduces the frequency; rate or extent of an endoplasmic reticulum stress-induced intrinsic apoptotic signaling pathway.	CREB3L1
blue	1	GO:0008150	biological_process	Any process specifically pertinent to the functioning of integrated living units: cells; tissues; organs; and organisms. A process is a collection of molecular events with a defined beginning and end.	EHMT2 | GALNT13 | SFXN2 | AGBL1 | VPS37A | MDGA2 | ETFB | SLC35F1 | FHIT | GNL3 | GFRA2 | HSD17B4 | DNAJC4 | AGBL3 | IL16 | KCNJ12 | ARHGAP1 | MICB | MTHFD2L | NKTR | PCSK6 | PCCA | PCNT | PCP4 | KRT76 | CCHCR1 | GPATCH2 | PBRM1 | PANK4 | PAK7 | QDPR | CHST8 | SGCG | LPIN3 | NT5DC2 | TRAF3 | TUSC3 | FAM107B | MAD1L1 | RANBP3 | DDO | CREB3L1 | ATG12 | ACVR2B | CACNA2D4 | AKAP6 | SEC14L5 | CLSTN3 |…
blue	1	GO:0044237	cellular metabolic process	The chemical reactions and pathways by which individual cells transform chemical substances.	EHMT2 | GALNT13 | AGBL1 | VPS37A | ETFB | FHIT | GNL3 | GFRA2 | HSD17B4 | DNAJC4 | AGBL3 | IL16 | MTHFD2L | NKTR | PCSK6 | PCCA | GPATCH2 | PBRM1 | PANK4 | PAK7 | QDPR | CHST8 | LPIN3 | NT5DC2 | TRAF3 | TUSC3 | MAD1L1 | DDO | CREB3L1 | ATG12 | ACVR2B | AKAP6 | ATG13
blue	1	GO:0031214	biomineral tissue development	Formation of hard tissues that consist mainly of inorganic compounds; and also contain a small amounts of organic matrices that are believed to play important roles in their formation.	CREB3L1 | ACVR2B
blue	1	GO:0035303	regulation of dephosphorylation	Any process that modulates the frequency; rate or extent of removal of phosphate groups from a molecule.	GPATCH2 | AKAP6
blue	1	GO:0000097	sulfur amino acid biosynthetic process	The chemical reactions and pathways resulting in the formation of amino acids containing sulfur; comprising cysteine; methionine and selenocysteine.	MTHFD2L
blue	1	GO:0015936	coenzyme A metabolic process	The chemical reactions and pathways involving coenzyme A; 3'-phosphoadenosine-(5')diphospho(4')pantatheine; an acyl carrier in many acylation and acyl-transfer reactions in which the intermediate is a thiol ester.	PANK4
blue	1	GO:0033173	calcineurin-NFAT signaling cascade	Any intracellular signal transduction in which the signal is passed on within the by activation of a member of the NFAT protein family as a consequence of NFAT dephosphorylation by Ca(2+)-activated calcineurin. The cascade begins with calcium-dependent activation of the phosphatase calcineurin. Calcineurin dephosphorylates multiple phosphoserine residues on NFAT; resulting in the translocation of…	AKAP6
blue	1	GO:0043162	ubiquitin-dependent protein catabolic process via the multivesicular body sorting pathway	The chemical reactions and pathways resulting in the breakdown of a protein or peptide covalently tagged with ubiquitin; via the multivesicular body (MVB) sorting pathway; ubiquitin-tagged proteins are sorted into MVBs; and delivered to a lysosome/vacuole for degradation.	VPS37A
blue	1	GO:0061298	retina vasculature development in camera-type eye	The process whose specific outcome is the progression of the vasculature of the retina over time; from its formation to the mature structure.	ACVR2B
blue	1	GO:0032388	positive regulation of intracellular transport	Any process that activates or increases the frequency; rate or extent of the directed movement of substances within cells.	PCNT | AKAP6 | ATG13
brown	1	GO:0035988	chondrocyte proliferation	The multiplication or reproduction of chondrocytes by cell division; resulting in the expansion of their population. A chondrocyte is a polymorphic cell that forms cartilage.	MMP16 | TKT
brown	1	GO:0007267	cell-cell signaling	Any process that mediates the transfer of information from one cell to another.	CDH8 | FGF12 | STAB1 | KCNJ4 | LRP5 | PLD2 | CACNA1C | RUNX1 | CACNA1G | CADPS2
brown	1	GO:0016192	vesicle-mediated transport	A cellular transport process in which transported substances are moved in membrane-bounded vesicles; transported substances are enclosed in the vesicle lumen or located in the vesicle membrane. The process begins with a step that directs a substance to the forming vesicle; and includes vesicle budding and coating. Vesicles are then targeted to; and fuse with; an acceptor membrane.	CDH13 | STAB1 | SNX30 | LRP5 | MYO5B | NBAS | PLD2 | CACNA1C | CACNA1G | CADPS2
brown	1	GO:0034765	regulation of ion transmembrane transport	Any process that modulates the frequency; rate or extent of the directed movement of ions from one side of a membrane to the other.	FGF12 | KCNJ4 | DPP10 | CACNA1C | CACNA1G
brown	1	GO:0007268	synaptic transmission	The process of communication from a neuron to a target (neuron; muscle; or secretory cell) across a synapse.	CDH8 | FGF12 | KCNJ4 | PLD2 | CACNA1C | CACNA1G | CADPS2
brown	1	GO:0060349	bone morphogenesis	The process in which bones are generated and organized.	LRP5 | MMP16 | TKT
brown	1	GO:0008585	female gonad development	The process whose specific outcome is the progression of the female gonad over time; from its formation to the mature structure.	FANCA | IMMP2L | RUNX1
brown	1	GO:0045597	positive regulation of cell differentiation	Any process that activates or increases the frequency; rate or extent of cell differentiation.	CDH4 | NEGR1 | LRP5 | NTRK3 | TKT | TGFB1I1 | RUNX1
brown	1	GO:0051412	response to corticosterone	Any process that results in a change in state or activity of a cell or an organism (in terms of movement; secretion; enzyme production; gene expression; etc.) as a result of a corticosterone stimulus. Corticosterone is a 21 carbon steroid hormone of the corticosteroid type; produced in the cortex of the adrenal glands. In many species; corticosterone is the principal glucocorticoid; involved in r…	FOSB | NTRK3
brown	1	GO:0046545	development of primary female sexual characteristics	The process whose specific outcome is the progression of the primary female sexual characteristics over time; from their formation to the mature structure. The primary female sexual characteristics are the ovaries; and they develop in response to sex hormone secretion.	FANCA | IMMP2L | RUNX1
brown	1	GO:0050927	positive regulation of positive chemotaxis	Any process that activates or increases the frequency; rate or extent of the directed movement of a motile cell or organism towards a higher concentration in a concentration gradient of a specific chemical.	CDH13 | NTRK3
brown	1	GO:0034587	piRNA metabolic process	The chemical reactions and pathways involving piRNAs; Piwi-associated RNAs; a class of 24- to 30-nucleotide RNA derived from repeat or complex DNA sequence elements and processed by a Dicer-independent mechanism.	TDRKH | POLR2I
brown	1	GO:0034332	adherens junction organization	A process that is carried out at the cellular level which results in the assembly; arrangement of constituent parts; or disassembly of an adherens junction. An adherens junction is a cell junction at which the cytoplasmic face of the plasma membrane is attached to actin filaments.	CDH4 | CDH8 | CDH13
brown	1	GO:0001508	action potential	A process in which membrane potential cycles through a depolarizing spike; triggered in response to depolarization above some threshold; followed by repolarization. This cycle is driven by the flow of ions through various voltage gated channels with different thresholds and ion specificities.	FGF12 | CACNA1C | CACNA1G
brown	1	GO:0001193	maintenance of transcriptional fidelity during DNA-templated transcription elongation from RNA polymerase II promoter	Suppression of the occurrence of transcriptional errors; such as substitutions and/or insertions of nucleotides that do not correctly match the template base; during the process of transcription elongation from an RNA polymerase II promoter.	POLR2I
brown	1	GO:0005998	xylulose catabolic process	The chemical reactions and pathways resulting in the breakdown of xylulose; the ketopentose threo-2-pentulose.	XYLB
brown	1	GO:0010045	response to nickel cation	Any process that results in a change in state or activity of a cell or an organism (in terms of movement; secretion; enzyme production; gene expression; etc.) as a result of a nickel cation stimulus.	CACNA1G
brown	1	GO:0010106	cellular response to iron ion starvation	Any process that results in a change in state or activity of a cell (in terms of movement; secretion; enzyme production; gene expression; etc.) as a result of deprivation of iron ions.	HFE
brown	1	GO:0019056	modulation by virus of host transcription	Any process in which a virus modulates the frequency; rate or extent of its host's transcription.	NTRK3
brown	1	GO:0048691	positive regulation of axon extension involved in regeneration	Any process that activates; maintains or increases the rate of axon extension involved in regeneration.	NTRK3
brown	1	GO:0045773	positive regulation of axon extension	Any process that activates or increases the frequency; rate or extent of axon extension.	CDH4 | NTRK3
brown	1	GO:0051385	response to mineralocorticoid	Any process that results in a change in state or activity of a cell or an organism (in terms of movement; secretion; enzyme production; gene expression; etc.) as a result of a mineralocorticoid stimulus. Mineralocorticoids are hormonal C21 corticosteroids synthesized from cholesterol and characterized by their similarity to aldosterone. Mineralocorticoids act primarily on water and electrolyte ba…	FOSB | NTRK3
brown	1	GO:0003254	regulation of membrane depolarization	Any process that modulates the rate; frequency or extent of membrane depolarization. Membrane depolarization is the process in which membrane potential changes in the depolarizing direction from the resting potential; usually from negative to positive.	FGF12 | CACNA1G
brown	1	GO:0007140	male meiosis	A cell cycle process by which the cell nucleus divides as part of a meiotic cell cycle in the male germline.	TDRKH | FANCA
brown	1	GO:0051899	membrane depolarization	The process in which membrane potential decreases with respect to its steady-state potential; usually from negative potential to a more positive potential. For example; the initial depolarization during the rising phase of an action potential is in the direction from the negative steady-state resting potential towards the positive membrane potential that will be the peak of the action potential.	FGF12 | CACNA1C | CACNA1G
brown	1	GO:0007610	behavior	The internally coordinated responses (actions or inactions) of whole living organisms (individuals or groups) to internal or external stimuli.	CDH13 | FGF12 | NEGR1 | NTRK3 | CACNA1C | RUNX1
brown	1	GO:0010770	positive regulation of cell morphogenesis involved in differentiation	Any process that increases the frequency; rate or extent of cell morphogenesis contributing to cell differentiation. Cell morphogenesis involved in differentiation is the change in form (cell shape and size) that occurs when relatively unspecialized cells acquire specialized structural and/or functional features that characterize the cells; tissues; or organs of the mature organism or some other …	CDH4 | NTRK3 | TGFB1I1
brown	1	GO:0007156	homophilic cell adhesion via plasma membrane adhesion molecules	The attachment of a plasma membrane adhesion molecule in one cell to an identical molecule in an adjacent cell.	CDH4 | CDH8 | CDH13
brown	1	GO:0086010	membrane depolarization during action potential	The process in which membrane potential changes in the depolarizing direction from the negative resting potential towards the positive membrane potential that will be the peak of the action potential.	CACNA1C | CACNA1G
brown	1	GO:0035585	calcium-mediated signaling using extracellular calcium source	A series of molecular signals in which a cell uses calcium ions imported from an extracellular source to convert a signal into a response.	CACNA1C
brown	1	GO:0038063	collagen-activated tyrosine kinase receptor signaling pathway	A series of molecular signals initiated by the binding of collagen to a receptor on the surface of the target cell where the receptor possesses tyrosine kinase activity. The pathway ends with regulation of a downstream cellular process; e.g. transcription.	TKT
brown	1	GO:0055096	low-density lipoprotein particle mediated signaling	A series of molecular signals mediated by the detection of low-density lipoprotein particle.	CDH13
brown	1	GO:0060764	cell-cell signaling involved in mammary gland development	Any process that mediates the transfer of information from one cell to another and contributes to the progression of the mammary gland; from its initial state to the mature structure.	LRP5
brown	1	GO:0090091	positive regulation of extracellular matrix disassembly	Any process that increases the rate; frequency or extent of extracellular matrix disassembly. Extracellular matrix disassembly is a process that results in the breakdown of the extracellular matrix.	TKT
brown	1	GO:2000872	positive regulation of progesterone secretion	Any process that activates or increases the frequency; rate or extent of progesterone secretion.	RUNX1
brown	1	GO:0048511	rhythmic process	Any process pertinent to the generation and maintenance of rhythms in the physiology of an organism.	PROKR2 | NTRK3 | IMMP2L | RUNX1
brown	1	GO:0008016	regulation of heart contraction	Any process that modulates the frequency; rate or extent of heart contraction. Heart contraction is the process in which the heart decreases in volume in a characteristic way to propel blood through the body.	FGF12 | CACNA1C | CACNA1G
brown	1	GO:0010976	positive regulation of neuron projection development	Any process that increases the rate; frequency or extent of neuron projection development. Neuron projection development is the process whose specific outcome is the progression of a neuron projection over time; from its formation to the mature structure. A neuron projection is any process extending from a neural cell; such as axons or dendrites (collectively called neurites).	CDH4 | NEGR1 | NTRK3
brown	1	GO:0050918	positive chemotaxis	The directed movement of a motile cell or organism towards a higher concentration of a chemical.	CDH13 | NTRK3
brown	1	GO:0032439	endosome localization	Any process in which endosomes are transported to; and/or maintained in; a specific location within the cell.	MYO5B
brown	1	GO:0042732	D-xylose metabolic process	The chemical reactions and pathways involving D-xylose; a naturally occurring plant polysaccharide.	XYLB
brown	1	GO:0048677	axon extension involved in regeneration	Long distance growth of a single axon process involved in regeneration of the neuron.	NTRK3
brown	1	GO:0060083	smooth muscle contraction involved in micturition	The process leading to shortening and/or development of tension in the urinary bladder smooth muscle tissue involved in the expulsion urine from the body.	CACNA1C
brown	1	GO:0071336	regulation of hair follicle cell proliferation	Any process that modulates the frequency; rate or extent of hair follicle cell proliferation.	RUNX1
brown	1	GO:0071404	cellular response to low-density lipoprotein particle stimulus	Any process that results in a change in state or activity of a cell (in terms of movement; secretion; enzyme production; gene expression; etc.) as a result of a low-density lipoprotein particle stimulus.	CDH13
brown	1	GO:2000870	regulation of progesterone secretion	Any process that modulates the frequency; rate or extent of progesterone secretion.	RUNX1
brown	1	GO:0060560	developmental growth involved in morphogenesis	The increase in size or mass of an anatomical structure that contributes to the structure attaining its shape.	CDH4 | NTRK3 | TKT
brown	1	GO:2000021	regulation of ion homeostasis	Any process that modulates the frequency; rate or extent of ion homeostasis.	FGF12 | CACNA1C | CACNA1G
brown	1	GO:0050772	positive regulation of axonogenesis	Any process that activates or increases the frequency; rate or extent of axonogenesis.	CDH4 | NTRK3
brown	1	GO:0060350	endochondral bone morphogenesis	The process in which bones are generated and organized as a result of the conversion of initial cartilaginous anlage into bone.	MMP16 | TKT
brown	1	GO:0070509	calcium ion import	The directed movement of calcium ions into a cell or organelle.	CACNA1C | CACNA1G
brown	1	GO:0060348	bone development	The process whose specific outcome is the progression of bone over time; from its formation to the mature structure. Bone is the hard skeletal connective tissue consisting of both mineral and cellular components.	LRP5 | MMP16 | TKT
brown	1	GO:0030001	metal ion transport	The directed movement of metal ions; any metal ion with an electric charge; into; out of or within a cell; or between cells; by means of some agent such as a transporter or pore.	FGF12 | HFE | KCNJ4 | DPP10 | CACNA1C | CACNA1G
brown	1	GO:0030516	regulation of axon extension	Any process that modulates the rate; direction or extent of axon extension.	CDH4 | NTRK3
brown	1	GO:0007626	locomotory behavior	The specific movement from place to place of an organism in response to external or internal stimuli. Locomotion of a whole organism in a manner dependent upon some combination of that organism's internal state and external conditions.	FGF12 | NEGR1 | CACNA1C
brown	1	GO:0005997	xylulose metabolic process	The chemical reactions and pathways involving xylulose; the ketopentose threo-2-pentulose.	XYLB
brown	1	GO:0006007	glucose catabolic process	The chemical reactions and pathways resulting in the breakdown of glucose; the aldohexose gluco-hexose.	LRP5
brown	1	GO:0006627	protein processing involved in protein targeting to mitochondrion	The cleavage of peptide bonds in proteins; usually near the N terminus; contributing to the process of import into the mitochondrion. Several different peptidases mediate cleavage of proteins destined for different mitochondrial compartments.	IMMP2L
brown	1	GO:0038065	collagen-activated signaling pathway	A series of molecular signals initiated by collagen binding to a cell surface receptor; and ending with regulation of a downstream cellular process; e.g. transcription.	TKT
brown	1	GO:0048680	positive regulation of axon regeneration	Any process that activates; maintains or increases the rate of axon regeneration.	NTRK3
brown	1	GO:0071335	hair follicle cell proliferation	The multiplication or reproduction of hair follicle cells; resulting in the expansion of a cell population.	RUNX1
brown	1	GO:2000623	negative regulation of nuclear-transcribed mRNA catabolic process; nonsense-mediated decay	Any process that stops; prevents or reduces the frequency; rate or extent of nuclear-transcribed mRNA catabolic process; nonsense-mediated decay.	NBAS
brown	1	GO:0060627	regulation of vesicle-mediated transport	Any process that modulates the rate; frequency; or extent of vesicle-mediated transport; the directed movement of substances; either within a vesicle or in the vesicle membrane; into; out of or within a cell.	CDH13 | SNX30 | CACNA1G | CADPS2
brown	1	GO:0045921	positive regulation of exocytosis	Any process that activates or increases the frequency; rate or extent of exocytosis.	CACNA1G | CADPS2
brown	1	GO:0098742	cell-cell adhesion via plasma-membrane adhesion molecules	The attachment of one cell to another cell via adhesion molecules that are at least partially embedded in the cell membrane.	CDH4 | CDH8 | CDH13
brown	1	GO:0098609	cell-cell adhesion	The attachment of one cell to another cell via adhesion molecules.	CDH4 | CDH8 | CDH13
brown	1	GO:0007275	multicellular organismal development	The biological process whose specific outcome is the progression of a multicellular organism over time from an initial condition (e.g. a zygote or a young adult) to a later condition (e.g. a multicellular animal or an aged adult).	CDH4 | CDH13 | FAM3C | FANCA | FGF12 | STAB1 | PITPNB | NEGR1 | LRP5 | MMP16 | NTRK3 | TKT | TGFB1I1 | CACNA1C | IMMP2L | RUNX1 | CREG1 | CACNA1G
brown	1	GO:0019323	pentose catabolic process	The chemical reactions and pathways resulting in the breakdown of a pentose; any monosaccharide with a chain of five carbon atoms in the molecule.	XYLB
brown	1	GO:0035426	extracellular matrix-cell signaling	Any process that mediates the transfer of information between the extracellular matrix and a cell.	LRP5
brown	1	GO:0042701	progesterone secretion	The regulated release of progesterone; a steroid hormone; by the corpus luteum of the ovary and by the placenta.	RUNX1
brown	1	GO:0044351	macropinocytosis	An endocytosis process that results in the uptake of liquid material by cells from their external environment by the 'ruffling' of the cell membrane to form heterogeneously sized intracellular vesicles called macropinosomes; which can be up to 5 micrometers in size.	SNX30
brown	1	GO:0061304	retinal blood vessel morphogenesis	The process whose specific outcome is the progression of a blood vessel of the retina over time; from its formation to the mature structure.	LRP5
brown	1	GO:0070572	positive regulation of neuron projection regeneration	Any process that activates or increases the frequency; rate or extent of neuron projection regeneration; the regrowth of neuronal processes such as axons or dendrites following their loss or damage.	NTRK3
brown	1	GO:0071402	cellular response to lipoprotein particle stimulus	Any process that results in a change in state or activity of a cell (in terms of movement; secretion; enzyme production; gene expression; etc.) as a result of a lipoprotein particle stimulus.	CDH13
brown	1	GO:0097459	iron ion import into cell	The directed movement of iron ions from outside of a cell into the cytoplasmic compartment. This may occur via transport across the plasma membrane or via endocytosis.	HFE
brown	1	GO:0060341	regulation of cellular localization	Any process that modulates the frequency; rate or extent of a process in which a cell; a substance; or a cellular entity is transported to; or maintained in a specific location within or in the membrane of a cell.	SNX30 | LRP5 | DPP10 | CACNA1C | RUNX1 | CACNA1G | CADPS2
brown	1	GO:0017156	calcium ion-dependent exocytosis	The release of intracellular molecules (e.g. hormones; matrix proteins) contained within a membrane-bounded vesicle by fusion of the vesicle with the plasma membrane of a cell; requiring the presence of calcium ions.	CACNA1C | CACNA1G
brown	1	GO:0008406	gonad development	The process whose specific outcome is the progression of the gonad over time; from its formation to the mature structure. The gonad is an animal organ that produces gametes; in some species it also produces hormones.	FANCA | IMMP2L | RUNX1
brown	1	GO:0010720	positive regulation of cell development	Any process that increases the rate; frequency or extent of the progression of the cell over time; from its formation to the mature structure. Cell development does not include the steps involved in committing a cell to a specific fate.	CDH4 | NEGR1 | NTRK3 | TGFB1I1
brown	1	GO:0006897	endocytosis	A vesicle-mediated transport process in which cells take up external materials or membrane constituents by the invagination of a small region of the plasma membrane to form a new membrane-bounded vesicle.	CDH13 | STAB1 | SNX30 | LRP5 | PLD2
brown	1	GO:0098655	cation transmembrane transport	A process in which a cation is transported from one side of a membrane to the other by means of some agent such as a transporter or pore.	FGF12 | KCNJ4 | DPP10 | CACNA1C | CACNA1G
brown	1	GO:0045137	development of primary sexual characteristics	The process whose specific outcome is the progression of the primary sexual characteristics over time; from their formation to the mature structures. The primary sexual characteristics are the testes in males and the ovaries in females and they develop in response to sex hormone secretion.	FANCA | IMMP2L | RUNX1
brown	1	GO:0035019	somatic stem cell maintenance	Any process by which an organism retains a population of somatic stem cells; undifferentiated cells in the embryo or adult which can undergo unlimited division and give rise to cell types of the body other than those of the germ-line.	LRP5 | POLR2I
brown	1	GO:0045216	cell-cell junction organization	A process that is carried out at the cellular level which results in the assembly; arrangement of constituent parts; or disassembly of a cell-cell junction. A cell-cell junction is a specialized region of connection between two cells.	CDH4 | CDH8 | CDH13
brown	1	GO:0048705	skeletal system morphogenesis	The process in which the anatomical structures of the skeleton are generated and organized.	LRP5 | MMP16 | TKT
brown	1	GO:0051046	regulation of secretion	Any process that modulates the frequency; rate or extent of the controlled release of a substance from a cell or a tissue.	LRP5 | CACNA1C | RUNX1 | CACNA1G | CADPS2
brown	1	GO:0031346	positive regulation of cell projection organization	Any process that activates or increases the frequency; rate or extent of the process involved in the formation; arrangement of constituent parts; or disassembly of cell projections.	CDH4 | NEGR1 | NTRK3
brown	1	GO:0030579	ubiquitin-dependent SMAD protein catabolic process	The chemical reactions and pathways resulting in the breakdown of SMAD signaling proteins by ubiquitination and targeting to the proteasome.	TGFB1I1
brown	1	GO:0044332	Wnt signaling pathway involved in dorsal/ventral axis specification	The series of molecular signals initiated by binding of Wnt protein to a frizzled family receptor on the surface of the target cell contributing to the establishment; maintenance and elaboration of the dorsal/ventral axis.	LRP5
brown	1	GO:0048539	bone marrow development	The process whose specific outcome is the progression of the bone marrow over time; from its formation to the mature structure.	LRP5
brown	1	GO:0055098	response to low-density lipoprotein particle	Any process that results in a change in state or activity of a cell or an organism (in terms of movement; secretion; enzyme production; gene expression; etc.) as a result of a low-density lipoprotein particle stimulus.	CDH13
brown	1	GO:1902262	apoptotic process involved in patterning of blood vessels	Any apoptotic process that is involved in patterning of blood vessels.	LRP5
brown	1	GO:0034329	cell junction assembly	A cellular process that results in the aggregation; arrangement and bonding together of a set of components to form a cell junction.	CDH4 | CDH8 | CDH13
brown	1	GO:0055117	regulation of cardiac muscle contraction	Any process that modulates the frequency; rate or extent of cardiac muscle contraction.	FGF12 | CACNA1C
brown	1	GO:0051091	positive regulation of sequence-specific DNA binding transcription factor activity	Any process that activates or increases the frequency; rate or extent of activity of a transcription factor; any factor involved in the initiation or regulation of transcription.	LRP5 | TKT | TP53BP1
brown	1	GO:0032502	developmental process	A biological process whose specific outcome is the progression of an integrated living unit: an anatomical structure (which may be a subcellular structure; cell; tissue; or organ); or organism over time from an initial condition to a later condition.	CDH4 | CDH13 | FAM3C | TDRKH | FANCA | FGF12 | STAB1 | PITPNB | NEGR1 | LRP5 | MMP16 | NTRK3 | TKT | POLR2I | TGFB1I1 | CACNA1C | IMMP2L | RUNX1 | CREG1 | CACNA1G
brown	1	GO:0045595	regulation of cell differentiation	Any process that modulates the frequency; rate or extent of cell differentiation; the process in which relatively unspecialized cells acquire specialized structural and functional features.	CDH4 | NEGR1 | LRP5 | NTRK3 | TKT | POLR2I | TGFB1I1 | RUNX1
brown	1	GO:0001525	angiogenesis	Blood vessel formation when new vessels emerge from the proliferation of pre-existing blood vessels.	CDH13 | STAB1 | LRP5 | RUNX1
brown	1	GO:0006810	transport	The directed movement of substances (such as macromolecules; small molecules; ions) into; out of or within a cell; or between cells; or within a multicellular organism by means of some agent such as a transporter or pore.	CDH13 | FGF12 | STAB1 | PITPNB | SNX30 | HFE | KCNJ4 | LRP5 | MYO5B | NBAS | PLD2 | DPP10 | CACNA1C | IMMP2L | RUNX1 | CACNA1G | CADPS2
brown	1	GO:0048589	developmental growth	The increase in size or mass of an entire organism; a part of an organism or a cell; where the increase in size or mass has the specific outcome of the progression of the organism over time from one condition to another.	CDH4 | NTRK3 | TKT | CACNA1C
brown	1	GO:0051128	regulation of cellular component organization	Any process that modulates the frequency; rate or extent of a process involved in the formation; arrangement of constituent parts; or disassembly of cell structures; including the plasma membrane and any external encapsulating structures such as the cell wall and cell envelope.	CDH4 | CDH13 | NEGR1 | SNX30 | LRP5 | NTRK3 | TKT | ZCCHC17 | DPP10 | TGFB1I1
brown	1	GO:0022602	ovulation cycle process	A process involved in the sexual cycle seen in females; often with physiologic changes in the endometrium that recur at regular intervals during the reproductive years.	IMMP2L | RUNX1
brown	1	GO:0048675	axon extension	Long distance growth of a single axon process involved in cellular development.	CDH4 | NTRK3
brown	1	GO:0002318	myeloid progenitor cell differentiation	The process in which a precursor cell type acquires the specialized features of a myeloid progenitor cell. Myeloid progenitor cells include progenitor cells for any of the myeloid lineages.	RUNX1
brown	1	GO:0014832	urinary bladder smooth muscle contraction	A process in which force is generated within smooth muscle tissue; resulting in a change in muscle geometry. This process occurs in the urinary bladder. Force generation involves a chemo-mechanical energy conversion step that is carried out by the actin/myosin complex activity; which generates force through ATP hydrolysis. The urinary bladder is a musculomembranous sac along the urinary tract.	CACNA1C
brown	1	GO:0030853	negative regulation of granulocyte differentiation	Any process that stops; prevents; or reduces the frequency; rate or extent of granulocyte differentiation.	RUNX1
brown	1	GO:0034982	mitochondrial protein processing	The peptide cleavage of mitochondrial proteins; including cleavage contributing to their import.	IMMP2L
brown	1	GO:0036089	cleavage furrow formation	Generation of the cleavage furrow; a shallow groove in the cell surface near the old metaphase plate that marks the site of cytokinesis. This process includes the recruitment and localized activation of signals such as RhoA at the site of the future furrow to ensure that furrowing initiates at the correct site in the cell.	SNX30
brown	1	GO:0060073	micturition	The regulation of body fluids process in which parasympathetic nerves stimulate the bladder wall muscle to contract and expel urine from the body.	CACNA1C
brown	1	GO:0060586	multicellular organismal iron ion homeostasis	Any process involved in the maintenance of the distribution of iron stores within tissues and organs of a multicellular organism.	HFE
brown	1	GO:0008344	adult locomotory behavior	Locomotory behavior in a fully developed and mature organism.	FGF12 | CACNA1C
brown	1	GO:0045596	negative regulation of cell differentiation	Any process that stops; prevents; or reduces the frequency; rate or extent of cell differentiation.	LRP5 | NTRK3 | POLR2I | TGFB1I1 | RUNX1
brown	1	GO:1990138	neuron projection extension	Long distance growth of a single neuron projection involved in cellular development. A neuron projection is a prolongation or process extending from a nerve cell; e.g. an axon or dendrite.	CDH4 | NTRK3
brown	1	GO:0006942	regulation of striated muscle contraction	Any process that modulates the frequency; rate or extent of striated muscle contraction.	FGF12 | CACNA1C
brown	1	GO:0048638	regulation of developmental growth	Any process that modulates the frequency; rate or extent of developmental growth.	CDH4 | NTRK3 | CACNA1C
brown	1	GO:0045666	positive regulation of neuron differentiation	Any process that activates or increases the frequency; rate or extent of neuron differentiation.	CDH4 | NEGR1 | NTRK3
brown	1	GO:0042698	ovulation cycle	The type of sexual cycle seen in females; often with physiologic changes in the endometrium that recur at regular intervals during the reproductive years.	IMMP2L | RUNX1
brown	1	GO:0010763	positive regulation of fibroblast migration	Any process that increases the rate; frequency or extent of fibroblast cell migration. Fibroblast cell migration is accomplished by extension and retraction of a pseudopodium.	TKT
brown	1	GO:0060059	embryonic retina morphogenesis in camera-type eye	The process in which the anatomical structure of the retina is generated and organized in a camera-type eye during the embryonic life stage.	LRP5
brown	1	GO:0060371	regulation of atrial cardiac muscle cell membrane depolarization	Any process that modulates the establishment or extent of a membrane potential in the depolarizing direction away from the resting potential in an atrial cardiomyocyte.	CACNA1G
brown	1	GO:0097286	iron ion import	The directed movement of iron ions into a cell or organelle.	HFE
brown	1	GO:2000010	positive regulation of protein localization to cell surface	Any process that activates or increases the frequency; rate or extent of protein localization to the cell surface.	SNX30
brown	1	GO:2000059	negative regulation of protein ubiquitination involved in ubiquitin-dependent protein catabolic process	Any process that stops; prevents; or reduces the frequency; rate or extent of protein ubiquitination involved in ubiquitin-dependent protein catabolic process.	HFE
brown	1	GO:0046883	regulation of hormone secretion	Any process that modulates the frequency; rate or extent of the regulated release of a hormone from a cell.	LRP5 | CACNA1C | RUNX1
brown	1	GO:0048878	chemical homeostasis	Any biological process involved in the maintenance of an internal steady state of a chemical.	FGF12 | HFE | LRP5 | MYO5B | CACNA1C | CACNA1G
brown	1	GO:0010715	regulation of extracellular matrix disassembly	Any process that modulates the rate; frequency or extent of extracellular matrix disassembly. Extracellular matrix disassembly is a process that results in the breakdown of the extracellular matrix.	TKT
brown	1	GO:0030854	positive regulation of granulocyte differentiation	Any process that activates or increases the frequency; rate or extent of granulocyte differentiation.	RUNX1
brown	1	GO:2000009	negative regulation of protein localization to cell surface	Any process that stops; prevents; or reduces the frequency; rate or extent of protein localization to the cell surface.	SNX30
brown	1	GO:0045598	regulation of fat cell differentiation	Any process that modulates the frequency; rate or extent of adipocyte differentiation.	LRP5 | TGFB1I1
brown	1	GO:0051641	cellular localization	A localization process that takes place at the cellular level; as a result of a cellular localization process; a substance or cellular entity; such as a protein complex or organelle; is transported to; and/or maintained in; a specific location within or in the membrane of a cell.	CDH13 | SNX30 | LRP5 | MYO5B | NBAS | PLD2 | DPP10 | CACNA1C | IMMP2L | RUNX1 | CACNA1G | CADPS2
brown	1	GO:0006366	transcription from RNA polymerase II promoter	The synthesis of RNA from a DNA template by RNA polymerase II; originating at an RNA polymerase II promoter. Includes transcription of messenger RNA (mRNA) and certain small nuclear RNAs (snRNAs).	CDH13 | FOSB | HFE | LRP5 | POLR2I | TGFB1I1 | TP53BP1 | RUNX1 | CREG1
brown	1	GO:0006935	chemotaxis	The directed movement of a motile cell or organism; or the directed growth of a cell guided by a specific chemical concentration gradient. Movement may be towards a higher concentration (positive chemotaxis) or towards a lower concentration (negative chemotaxis).	CDH4 | CDH13 | NTRK3 | CACNA1C | CACNA1G
brown	1	GO:0010817	regulation of hormone levels	Any process that modulates the levels of hormone within an organism or a tissue. A hormone is any substance formed in very small amounts in one specialized organ or group of cells and carried (sometimes in the bloodstream) to another organ or group of cells in the same organism; upon which it has a specific regulatory action.	HFE | LRP5 | CACNA1C | RUNX1
brown	1	GO:0033690	positive regulation of osteoblast proliferation	Any process that activates or increases the rate or extent of osteoblast proliferation.	LRP5
brown	1	GO:0048679	regulation of axon regeneration	Any process that modulates the frequency; rate or extent of axon regeneration.	NTRK3
brown	1	GO:2000194	regulation of female gonad development	Any process that modulates the frequency; rate or extent of female gonad development.	RUNX1
brown	1	GO:0007548	sex differentiation	The establishment of the sex of an organism by physical differentiation.	FANCA | IMMP2L | RUNX1
brown	1	GO:0048666	neuron development	The process whose specific outcome is the progression of a neuron over time; from initial commitment of the cell to a specific fate; to the fully functional differentiated cell.	CDH4 | NEGR1 | NTRK3 | CACNA1C | RUNX1 | CACNA1G
brown	1	GO:0009653	anatomical structure morphogenesis	The process in which anatomical structures are generated and organized. Morphogenesis pertains to the creation of form.	CDH4 | CDH13 | STAB1 | LRP5 | MMP16 | NTRK3 | TKT | TGFB1I1 | CACNA1C | RUNX1 | CACNA1G
brown	1	GO:0001553	luteinization	The set of processes resulting in differentiation of theca and granulosa cells into luteal cells and in the formation of a corpus luteum after ovulation.	RUNX1
brown	1	GO:0002031	G-protein coupled receptor internalization	The process that results in the uptake of a G-protein coupled receptor into an endocytic vesicle.	PLD2
brown	1	GO:0019054	modulation by virus of host process	The process in which a virus effects a change in the processes and activities of its host organism.	NTRK3
brown	1	GO:0055094	response to lipoprotein particle	Any process that results in a change in state or activity of a cell or an organism (in terms of movement; secretion; enzyme production; gene expression; etc.) as a result of a lipoprotein particle stimulus.	CDH13
brown	1	GO:0061299	retina vasculature morphogenesis in camera-type eye	The process in which the vasculature of the retina is generated and organized.	LRP5
brown	1	GO:0008283	cell proliferation	The multiplication or reproduction of cells; resulting in the expansion of a cell population.	CDH13 | FANCA | LRP5 | MMP16 | NTRK3 | TKT | TGFB1I1 | RUNX1 | CREG1
brown	1	GO:0008361	regulation of cell size	Any process that modulates the size of a cell.	CDH4 | NTRK3
brown	1	GO:0045667	regulation of osteoblast differentiation	Any process that modulates the frequency; rate or extent of osteoblast differentiation.	LRP5 | TKT
brown	1	GO:0050921	positive regulation of chemotaxis	Any process that activates or increases the frequency; rate or extent of the directed movement of a motile cell or organism in response to a specific chemical concentration gradient.	CDH13 | NTRK3
brown	1	GO:0048514	blood vessel morphogenesis	The process in which the anatomical structures of blood vessels are generated and organized. The blood vessel is the vasculature carrying blood.	CDH13 | STAB1 | LRP5 | RUNX1
brown	1	GO:0006812	cation transport	The directed movement of cations; atoms or small molecules with a net positive charge; into; out of or within a cell; or between cells; by means of some agent such as a transporter or pore.	FGF12 | HFE | KCNJ4 | DPP10 | CACNA1C | CACNA1G
brown	1	GO:0001501	skeletal system development	The process whose specific outcome is the progression of the skeleton over time; from its formation to the mature structure. The skeleton is the bony framework of the body in vertebrates (endoskeleton) or the hard outer envelope of insects (exoskeleton or dermoskeleton).	LRP5 | MMP16 | TKT | RUNX1
brown	1	GO:0048864	stem cell development	The process whose specific outcome is the progression of the stem cell over time; from its formation to the mature structure. Cell development does not include the steps involved in committing a cell to its specific fate.	LRP5 | POLR2I | TGFB1I1
brown	1	GO:0001667	ameboidal-type cell migration	Cell migration that is accomplished by extension and retraction of a pseudopodium.	CDH13 | LRP5 | TKT
brown	1	GO:0003014	renal system process	A organ system process carried out by any of the organs or tissues of the renal system. The renal system maintains fluid balance; and contributes to electrolyte balance; acid/base balance; and disposal of nitrogenous waste products. In humans; the renal system comprises a pair of kidneys; a pair of ureters; urinary bladder; urethra; sphincter muscle and associated blood vessels; in other species;…	MYO5B | CACNA1C
brown	1	GO:0016082	synaptic vesicle priming	The formation of SNARE-containing complexes; bringing synaptic vesicle membrane and plasma membranes into close proximity and thereby facilitating membrane fusion.	CADPS2
brown	1	GO:0048712	negative regulation of astrocyte differentiation	Any process that stops; prevents; or reduces the frequency; rate or extent of astrocyte differentiation.	NTRK3
brown	1	GO:2000251	positive regulation of actin cytoskeleton reorganization	Any process that activates or increases the frequency; rate or extent of actin cytoskeleton reorganization.	NTRK3
brown	1	GO:0030307	positive regulation of cell growth	Any process that activates or increases the frequency; rate; extent or direction of cell growth.	CDH4 | NTRK3
brown	1	GO:0006655	phosphatidylglycerol biosynthetic process	The chemical reactions and pathways resulting in the formation of phosphatidylglycerols; any of a class of phospholipids in which the phosphatidyl group is esterified to the hydroxyl group of glycerol.	PLD2
brown	1	GO:0032506	cytokinetic process	A cellular process that is involved in cytokinesis (the division of the cytoplasm of a cell and its separation into two daughter cells).	SNX30
brown	1	GO:0048935	peripheral nervous system neuron development	The process whose specific outcome is the progression of a neuron whose cell body is located in the peripheral nervous system; from initial commitment of the cell to a neuronal fate; to the fully functional differentiated neuron.	RUNX1
brown	1	GO:0060033	anatomical structure regression	The developmental process in which an anatomical stucture is destroyed as a part of its normal progression.	LRP5
brown	1	GO:0097320	membrane tubulation	A modification in a plasma membrane resulting in formation of a tubular invagination.	SNX30
brown	1	GO:0048639	positive regulation of developmental growth	Any process that activates; maintains or increases the rate of developmental growth.	CDH4 | NTRK3
brown	1	GO:0046879	hormone secretion	The regulated release of hormones; substances with a specific regulatory effect on a particular organ or group of cells.	LRP5 | CACNA1C | RUNX1
brown	1	GO:0010975	regulation of neuron projection development	Any process that modulates the rate; frequency or extent of neuron projection development. Neuron projection development is the process whose specific outcome is the progression of a neuron projection over time; from its formation to the mature structure. A neuron projection is any process extending from a neural cell; such as axons or dendrites (collectively called neurites).	CDH4 | NEGR1 | NTRK3
brown	1	GO:0019722	calcium-mediated signaling	Any intracellular signal transduction in which the signal is passed on within the cell via calcium ions.	CDH13 | CACNA1C
brown	1	GO:0048588	developmental cell growth	The growth of a cell; where growth contributes to the progression of the cell over time from one condition to another.	CDH4 | NTRK3
brown	1	GO:0030252	growth hormone secretion	The regulated release of growth hormone from secretory granules into the blood.	CACNA1C
brown	1	GO:0042074	cell migration involved in gastrulation	The migration of individual cells within the blastocyst to help establish the multi-layered body plan of the organism (gastrulation). For example; the migration of cells from the surface to the interior of the embryo (ingression).	LRP5
brown	1	GO:0048489	synaptic vesicle transport	The directed movement of substances in synaptic membrane-bounded vesicles within the neuron along the cytoskeleton either toward or away from the neuronal cell body.	PLD2 | CADPS2
brown	1	GO:0009914	hormone transport	The directed movement of hormones into; out of or within a cell; or between cells; by means of some agent such as a transporter or pore.	LRP5 | CACNA1C | RUNX1
brown	1	GO:0048468	cell development	The process whose specific outcome is the progression of the cell over time; from its formation to the mature structure. Cell development does not include the steps involved in committing a cell to a specific fate.	CDH4 | NEGR1 | LRP5 | NTRK3 | POLR2I | TGFB1I1 | CACNA1C | RUNX1 | CACNA1G
brown	1	GO:0050769	positive regulation of neurogenesis	Any process that activates or increases the frequency; rate or extent of neurogenesis; the origin and formation of neurons.	CDH4 | NEGR1 | NTRK3
brown	1	GO:0048520	positive regulation of behavior	Any process that activates or increases the frequency; rate or extent of behavior; the internally coordinated responses (actions or inactions) of whole living organisms (individuals or groups) to internal or external stimuli.	CDH13 | NTRK3
brown	1	GO:0051044	positive regulation of membrane protein ectodomain proteolysis	Any process that activates or increases the frequency; rate or extent of membrane protein ectodomain peptidolysis.	SNX30
brown	1	GO:0097094	craniofacial suture morphogenesis	The process in which any suture between cranial and/or facial bones is generated and organized.	MMP16
brown	1	GO:0050770	regulation of axonogenesis	Any process that modulates the frequency; rate or extent of axonogenesis; the generation of an axon; the long process of a neuron.	CDH4 | NTRK3
brown	1	GO:0048731	system development	The process whose specific outcome is the progression of an organismal system over time; from its formation to the mature structure. A system is a regularly interacting or interdependent group of organs or tissues that work together to carry out a given biological process.	CDH4 | CDH13 | FANCA | FGF12 | STAB1 | NEGR1 | LRP5 | MMP16 | NTRK3 | TKT | TGFB1I1 | CACNA1C | IMMP2L | RUNX1 | CACNA1G
brown	1	GO:0051047	positive regulation of secretion	Any process that activates or increases the frequency; rate or extent of the controlled release of a substance from a cell or a tissue.	RUNX1 | CACNA1G | CADPS2
brown	1	GO:0022617	extracellular matrix disassembly	A process that results in the breakdown of the extracellular matrix.	MMP16 | TKT
brown	1	GO:0002029	desensitization of G-protein coupled receptor protein signaling pathway	The process that stops; prevents; or reduces the frequency; rate or extent of G-protein coupled receptor protein signaling pathway activity after prolonged stimulation with an agonist of the pathway.	PLD2
brown	1	GO:0043046	DNA methylation involved in gamete generation	The covalent transfer of a methyl group to C-5 of cytosine that contributes to the establishment of DNA methylation patterns in the gamete.	TDRKH
brown	1	GO:0045956	positive regulation of calcium ion-dependent exocytosis	Any process that activates or increases the frequency; rate or extent of calcium ion-dependent exocytosis.	CACNA1G
brown	1	GO:0048266	behavioral response to pain	Any process that results in a change in the behavior of an organism as a result of a pain stimulus. Pain stimuli cause activation of nociceptors; peripheral receptors for pain; include receptors which are sensitive to painful mechanical stimuli; extreme heat or cold; and chemical stimuli.	RUNX1
brown	1	GO:0051384	response to glucocorticoid	Any process that results in a change in state or activity of a cell or an organism (in terms of movement; secretion; enzyme production; gene expression; etc.) as a result of a glucocorticoid stimulus. Glucocorticoids are hormonal C21 corticosteroids synthesized from cholesterol with the ability to bind with the cortisol receptor and trigger similar effects. Glucocorticoids act primarily on carboh…	FOSB | NTRK3
brown	1	GO:0030335	positive regulation of cell migration	Any process that activates or increases the frequency; rate or extent of cell migration.	CDH13 | NTRK3 | TKT
brown	1	GO:0035265	organ growth	The increase in size or mass of an organ. Organs are commonly observed as visibly distinct structures; but may also exist as loosely associated clusters of cells that function together as to perform a specific function.	TKT | CACNA1C
brown	1	GO:0042391	regulation of membrane potential	Any process that modulates the establishment or extent of a membrane potential; the electric potential existing across any membrane arising from charges in the membrane itself and from the charges present in the media on either side of the membrane.	FGF12 | CACNA1C | CACNA1G
brown	1	GO:0006907	pinocytosis	An endocytosis process that results in the uptake of liquid material by cells from their external environment; literally 'cell drinking'. Liquid is enclosed in vesicles; called pinosomes; formed by invagination of the plasma membrane.	SNX30
brown	1	GO:0048856	anatomical structure development	The biological process whose specific outcome is the progression of an anatomical structure from an initial condition to its mature state. This process begins with the formation of the structure and ends with the mature structure; whatever form that may be including its natural destruction. An anatomical structure is any biological entity that occupies space and is distinguished from its surround…	CDH4 | CDH13 | FANCA | FGF12 | STAB1 | PITPNB | NEGR1 | LRP5 | MMP16 | NTRK3 | TKT | POLR2I | TGFB1I1 | CACNA1C | IMMP2L | RUNX1 | CACNA1G
brown	1	GO:0007155	cell adhesion	The attachment of a cell; either to another cell or to an underlying substrate such as the extracellular matrix; via cell adhesion molecules.	CDH4 | CDH8 | CDH13 | STAB1 | NEGR1 | TKT | TGFB1I1
brown	1	GO:0001568	blood vessel development	The process whose specific outcome is the progression of a blood vessel over time; from its formation to the mature structure. The blood vessel is the vasculature carrying blood.	CDH13 | STAB1 | LRP5 | RUNX1
brown	1	GO:2000147	positive regulation of cell motility	Any process that activates or increases the frequency; rate or extent of cell motility.	CDH13 | NTRK3 | TKT
brown	1	GO:0016052	carbohydrate catabolic process	The chemical reactions and pathways resulting in the breakdown of carbohydrates; any of a group of organic compounds based of the general formula Cx(H2O)y.	LRP5 | XYLB
brown	1	GO:0030534	adult behavior	Behavior in a fully developed and mature organism.	FGF12 | CACNA1C
brown	1	GO:0009950	dorsal/ventral axis specification	The establishment; maintenance and elaboration of the dorsal/ventral axis. The dorsal/ventral axis is defined by a line that runs orthogonal to both the anterior/posterior and left/right axes. The dorsal end is defined by the upper or back side of an organism. The ventral end is defined by the lower or front side of an organism.	LRP5
brown	1	GO:0061298	retina vasculature development in camera-type eye	The process whose specific outcome is the progression of the vasculature of the retina over time; from its formation to the mature structure.	LRP5
brown	1	GO:0071425	hematopoietic stem cell proliferation	The expansion of a hematopoietic stem cell population by cell division. A hematopoietic stem cell is a stem cell from which all cells of the lymphoid and myeloid lineages develop.	RUNX1
brown	1	GO:0007167	enzyme linked receptor protein signaling pathway	Any series of molecular signals initiated by the binding of an extracellular ligand to a receptor on the surface of the target cell; where the receptor possesses catalytic activity or is closely associated with an enzyme such as a protein kinase; and ending with regulation of a downstream cellular process; e.g. transcription.	CDH13 | FGF12 | HFE | NTRK3 | TKT | TGFB1I1
brown	1	GO:0051272	positive regulation of cellular component movement	Any process that activates or increases the frequency; rate or extent of the movement of a cellular component.	CDH13 | NTRK3 | TKT
brown	1	GO:0072089	stem cell proliferation	The multiplication or reproduction of stem cells; resulting in the expansion of a stem cell population. A stem cell is a cell that retains the ability to divide and proliferate throughout life to provide progenitor cells that can differentiate into specialized cells.	LRP5 | RUNX1
brown	1	GO:0050920	regulation of chemotaxis	Any process that modulates the frequency; rate or extent of the directed movement of a motile cell or organism in response to a specific chemical concentration gradient.	CDH13 | NTRK3
brown	1	GO:0002076	osteoblast development	The process whose specific outcome is the progression of an osteoblast over time; from its formation to the mature structure. Osteoblast development does not include the steps involved in committing a cranial neural crest cell or an osteoprogenitor cell to an osteoblast fate. An osteoblast is a cell that gives rise to bone.	LRP5
brown	1	GO:0010762	regulation of fibroblast migration	Any process that modulates the rate; frequency or extent of fibroblast cell migration. Fibroblast cell migration is accomplished by extension and retraction of a pseudopodium.	TKT
brown	1	GO:0010881	regulation of cardiac muscle contraction by regulation of the release of sequestered calcium ion	Any process that modulates the frequency; rate or extent of cardiac muscle contraction via the regulation of the release of sequestered calcium ion by sarcoplasmic reticulum into cytosol. The sarcoplasmic reticulum is the endoplasmic reticulum of striated muscle; specialised for the sequestration of calcium ions that are released upon receipt of a signal relayed by the T tubules from the neuromus…	CACNA1C
brown	1	GO:0031960	response to corticosteroid	Any process that results in a change in state or activity of a cell or an organism (in terms of movement; secretion; enzyme production; gene expression; etc.) as a result of a corticosteroid hormone stimulus. A corticosteroid is a steroid hormone that is produced in the adrenal cortex. Corticosteroids are involved in a wide range of physiologic systems such as stress response; immune response and…	FOSB | NTRK3
brown	1	GO:0001944	vasculature development	The process whose specific outcome is the progression of the vasculature over time; from its formation to the mature structure. The vasculature is an interconnected tubular multi-tissue structure that contains fluid that is actively transported around the organism.	CDH13 | STAB1 | LRP5 | RUNX1
brown	1	GO:0040008	regulation of growth	Any process that modulates the frequency; rate or extent of the growth of all or part of an organism so that it occurs at its proper speed; either globally or in a specific part of the organism's development.	CDH4 | NTRK3 | CACNA1C | CREG1
brown	1	GO:0007409	axonogenesis	De novo generation of a long process of a neuron; that carries efferent (outgoing) action potentials from the cell body towards target cells. Refers to the morphogenesis or creation of shape or form of the developing axon.	CDH4 | NTRK3 | CACNA1C | CACNA1G
brown	1	GO:0040017	positive regulation of locomotion	Any process that activates or increases the frequency; rate or extent of locomotion of a cell or organism.	CDH13 | NTRK3 | TKT
brown	1	GO:0048863	stem cell differentiation	The process in which a relatively unspecialized cell acquires specialized features of a stem cell. A stem cell is a cell that retains the ability to divide and proliferate throughout life to provide progenitor cells that can differentiate into specialized cells.	LRP5 | POLR2I | TGFB1I1
brown	1	GO:0000904	cell morphogenesis involved in differentiation	The change in form (cell shape and size) that occurs when relatively unspecialized cells; e.g. embryonic or regenerative cells; acquire specialized structural and/or functional features that characterize the cells; tissues; or organs of the mature organism or some other relatively stable phase of the organism's life history.	CDH4 | NTRK3 | TGFB1I1 | CACNA1C | CACNA1G
brown	1	GO:0007126	meiotic nuclear division	One of the two nuclear divisions that occur as part of the meiotic cell cycle.	TDRKH | FANCA
brown	1	GO:0017157	regulation of exocytosis	Any process that modulates the frequency; rate or extent of exocytosis.	CACNA1G | CADPS2
brown	1	GO:0042127	regulation of cell proliferation	Any process that modulates the frequency; rate or extent of cell proliferation.	CDH13 | FANCA | LRP5 | NTRK3 | TKT | TGFB1I1 | RUNX1
brown	1	GO:0031175	neuron projection development	The process whose specific outcome is the progression of a neuron projection over time; from its formation to the mature structure. A neuron projection is any process extending from a neural cell; such as axons or dendrites (collectively called neurites).	CDH4 | NEGR1 | NTRK3 | CACNA1C | CACNA1G
brown	1	GO:0006937	regulation of muscle contraction	Any process that modulates the frequency; rate or extent of muscle contraction.	FGF12 | CACNA1C
brown	1	GO:0019827	stem cell maintenance	The process by which an organism or tissue maintains a population of stem cells of a single type. This can be achieved by a number of mechanisms: stem cell asymmetric division maintains stem cell numbers; stem cell symmetric division increases them; maintenance of a stem cell niche maintains the conditions for commitment to the stem cell fate for some types of stem cell; stem cells may arise de n…	LRP5 | POLR2I
brown	1	GO:0051090	regulation of sequence-specific DNA binding transcription factor activity	Any process that modulates the frequency; rate or extent of the activity of a transcription factor; any factor involved in the initiation or regulation of transcription.	LRP5 | TKT | TP53BP1
brown	1	GO:0032148	activation of protein kinase B activity	Any process that initiates the activity of the inactive enzyme protein kinase B.	NTRK3
brown	1	GO:0033688	regulation of osteoblast proliferation	Any process that modulates the frequency; rate or extent of osteoblast proliferation.	LRP5
green	0.0748594	GO:0051964	negative regulation of synapse assembly	Any process that stops; prevents; or reduces the frequency; rate or extent of synapse assembly; the aggregation; arrangement and bonding together of a set of components to form a synapse.	ROBO2 | SLIT3
green	0.310625	GO:0001657	ureteric bud development	The process whose specific outcome is the progression of the ureteric bud over time; from its formation to the mature structure.	RARB | ROBO2 | WNT2B
green	0.310625	GO:0072163	mesonephric epithelium development	The process whose specific outcome is the progression of an epithelium in the mesonephros over time; from its formation to the mature structure. An epithelium is a tissue that covers the internal or external surfaces of an anatomical structure.	RARB | ROBO2 | WNT2B
green	0.310625	GO:0072164	mesonephric tubule development	The progression of a mesonephric tubule over time; from its initial formation to the mature structure. A mesonephric tubule is an epithelial tube that is part of the mesonephros.	RARB | ROBO2 | WNT2B
green	0.310625	GO:0050919	negative chemotaxis	The directed movement of a motile cell or organism towards a lower concentration of a chemical.	ROBO2 | SLIT3
green	0.310625	GO:0001823	mesonephros development	The process whose specific outcome is the progression of the mesonephros over time; from its formation to the mature structure. In mammals; the mesonephros is the second of the three embryonic kidneys to be established and exists only transiently. In lower vertebrates such as fish and amphibia; the mesonephros will form the mature kidney.	RARB | ROBO2 | WNT2B
green	0.310625	GO:0031290	retinal ganglion cell axon guidance	The process in which the migration of an axon growth cone of a retinal ganglion cell (RGC) is directed to its target in the brain in response to a combination of attractive and repulsive cues.	ROBO2 | SLIT3
green	0.310625	GO:0030182	neuron differentiation	The process in which a relatively unspecialized cell acquires specialized features of a neuron.	GRIN3A | OLFM3 | RARB | ROBO2 | SLIT3 | WNT2B | CACNB2
green	0.42273	GO:0048699	generation of neurons	The process in which nerve cells are generated. This includes the production of neuroblasts and their differentiation into neurons.	GRIN3A | OLFM3 | RARB | ROBO2 | SLIT3 | WNT2B | CACNB2
green	0.42273	GO:0030900	forebrain development	The process whose specific outcome is the progression of the forebrain over time; from its formation to the mature structure. The forebrain is the anterior of the three primary divisions of the developing chordate brain or the corresponding part of the adult brain (in vertebrates; includes especially the cerebral hemispheres; the thalamus; and the hypothalamus and especially in higher vertebrates…	RARB | ROBO2 | SLIT3 | WNT2B
green	0.42273	GO:0050922	negative regulation of chemotaxis	Any process that stops; prevents; or reduces the frequency; rate or extent of the directed movement of a motile cell or organism in response to a specific chemical concentration gradient.	ROBO2 | SLIT3
green	0.42273	GO:0072073	kidney epithelium development	The process whose specific outcome is the progression of an epithelium in the kidney over time; from its formation to the mature structure. An epithelium is a tissue that covers the internal or external surfaces of an anatomical structure.	RARB | ROBO2 | WNT2B
green	0.42273	GO:0048592	eye morphogenesis	The process in which the anatomical structures of the eye are generated and organized.	OLFM3 | RARB | WNT2B
green	0.42273	GO:0022008	neurogenesis	Generation of cells within the nervous system.	GRIN3A | OLFM3 | RARB | ROBO2 | SLIT3 | WNT2B | CACNB2
green	0.564206	GO:0050808	synapse organization	A process that is carried out at the cellular level which results in the assembly; arrangement of constituent parts; or disassembly of a synapse; the junction between a neuron and a target (neuron; muscle; or secretory cell).	ROBO2 | SLIT3 | CACNB2
green	0.564206	GO:0051963	regulation of synapse assembly	Any process that modulates the frequency; rate or extent of synapse assembly; the aggregation; arrangement and bonding together of a set of components to form a synapse.	ROBO2 | SLIT3
green	0.644947	GO:0007399	nervous system development	The process whose specific outcome is the progression of nervous tissue over time; from its formation to its mature state.	GRIN3A | OLFM3 | AMBRA1 | RARB | ROBO2 | SLIT3 | WNT2B | CACNB2
green	0.644947	GO:0015828	tyrosine transport	The directed movement of tyrosine; 2-amino-3-(4-hydroxyphenyl)propanoic acid; into; out of or within a cell; or between cells; by means of some agent such as a transporter or pore.	OCA2
green	1	GO:0040013	negative regulation of locomotion	Any process that stops; prevents; or reduces the frequency; rate or extent of locomotion of a cell or organism.	ANGPT4 | ROBO2 | SLIT3
green	1	GO:0050807	regulation of synapse organization	Any process that modulates the physical form of a synapse; the junction between a neuron and a target (neuron; muscle; or secretory cell).	ROBO2 | SLIT3
green	1	GO:0050925	negative regulation of negative chemotaxis	Any process that stops; prevents; or reduces the frequency; rate or extent of the directed movement of a motile cell or organism towards a lower concentration in a concentration gradient of a specific chemical.	ROBO2
green	1	GO:0050803	regulation of synapse structure or activity	Any process that modulates the physical form or the activity of a synapse; the junction between a neuron and a target (neuron; muscle; or secretory cell).	ROBO2 | SLIT3
green	1	GO:0001822	kidney development	The process whose specific outcome is the progression of the kidney over time; from its formation to the mature structure. The kidney is an organ that filters the blood and/or excretes the end products of body metabolism in the form of urine.	RARB | ROBO2 | WNT2B
green	1	GO:0002457	T cell antigen processing and presentation	The process in which a T cell expresses antigen (peptide or lipid) on its cell surface in association with an MHC protein complex.	RFTN1
green	1	GO:0032218	riboflavin transport	The directed movement of riboflavin into; out of or within a cell; or between cells; by means of some agent such as a transporter or pore. Riboflavin (vitamin B2) is a water-soluble B-complex vitamin; converted in the cell to FMN and FAD; cofactors required for the function of flavoproteins.	RFT1
green	1	GO:0060492	lung induction	The close range interaction of two or more cells or tissues that causes the cells of the foregut to change their fates and specify the development of the lung.	WNT2B
green	1	GO:0061364	apoptotic process involved in luteolysis	The apoptotic process that contributes to luteolysis.	ROBO2
green	1	GO:0072001	renal system development	The process whose specific outcome is the progression of the renal system over time; from its formation to the mature structure. The renal system maintains fluid balance and contributes to electrolyte balance; acid/base balance; and disposal of nitrogenous waste products. In humans; the renal system comprises a pair of kidneys; a pair of ureters; urinary bladder; urethra; sphincter muscle and ass…	RARB | ROBO2 | WNT2B
green	1	GO:0048666	neuron development	The process whose specific outcome is the progression of a neuron over time; from initial commitment of the cell to a specific fate; to the fully functional differentiated cell.	GRIN3A | OLFM3 | ROBO2 | SLIT3 | CACNB2
green	1	GO:0048468	cell development	The process whose specific outcome is the progression of the cell over time; from its formation to the mature structure. Cell development does not include the steps involved in committing a cell to a specific fate.	GRIN3A | OLFM3 | OCA2 | RARB | ROBO2 | SLIT3 | CACNB2
green	1	GO:0035295	tube development	The process whose specific outcome is the progression of a tube over time; from its initial formation to a mature structure. Epithelial and endothelial tubes transport gases; liquids and cells from one site to another and form the basic structure of many organs and tissues including lung and trachea; kidney; the mammary gland; the vascular system and the gastrointestinal and urinary-genital tract…	AMBRA1 | RARB | ROBO2 | WNT2B
green	1	GO:0007416	synapse assembly	The aggregation; arrangement and bonding together of a set of components to form a synapse.	ROBO2 | SLIT3
green	1	GO:0006726	eye pigment biosynthetic process	The chemical reactions and pathways resulting in the formation of eye pigments; any general or particular coloring matter in living organisms; found or utilized in the eye.	OCA2
green	1	GO:0015801	aromatic amino acid transport	The directed movement of aromatic amino acids; amino acids with aromatic ring; into; out of or within a cell; or between cells; by means of some agent such as a transporter or pore.	OCA2
green	1	GO:0016199	axon midline choice point recognition	The recognition of molecules at the central nervous system midline choice point by an axon growth cone; this choice point determines whether the growth cone will cross the midline.	ROBO2
green	1	GO:0033227	dsRNA transport	The directed movement of dsRNA; double-stranded ribonucleic acid; into; out of or within a cell; or between cells; by means of some agent such as a transporter or pore.	RFTN1
green	1	GO:0033563	dorsal/ventral axon guidance	The process in which the migration of an axon growth cone is directed to a specific target site along the dorsal-ventral body axis in response to a combination of attractive and repulsive cues. The dorsal/ventral axis is defined by a line that runs orthogonal to both the anterior/posterior and left/right axes. The dorsal end is defined by the upper or back side of an organism. The ventral end is …	SLIT3
green	1	GO:0050923	regulation of negative chemotaxis	Any process that modulates the frequency; rate or extent of the directed movement of a motile cell or organism towards a lower concentration in a concentration gradient of a specific chemical.	ROBO2
green	1	GO:0061047	positive regulation of branching involved in lung morphogenesis	Any process that modulates the rate; frequency; or extent of the process in which a highly ordered sequence of patterning events generates the branched structures of the lung; consisting of reiterated combinations of bud outgrowth; elongation; and dichotomous subdivision of terminal units.	WNT2B
green	1	GO:0002062	chondrocyte differentiation	The process in which a chondroblast acquires specialized structural and/or functional features of a chondrocyte. A chondrocyte is a polymorphic cell that forms cartilage.	RARB | WNT2B
green	1	GO:0007420	brain development	The process whose specific outcome is the progression of the brain over time; from its formation to the mature structure. Brain development begins with patterning events in the neural tube and ends with the mature structure that is the center of thought and emotion. The brain is responsible for the coordination and control of bodily activities and the interpretation of information from the senses…	RARB | ROBO2 | SLIT3 | WNT2B
green	1	GO:0001655	urogenital system development	The process whose specific outcome is the progression of the urogenital system over time; from its formation to the mature structure.	RARB | ROBO2 | WNT2B
green	1	GO:0060429	epithelium development	The process whose specific outcome is the progression of an epithelium over time; from its formation to the mature structure. An epithelium is a tissue that covers the internal or external surfaces of an anatomical structure.	OCA2 | AMBRA1 | RARB | ROBO2 | WNT2B
green	1	GO:0001654	eye development	The process whose specific outcome is the progression of the eye over time; from its formation to the mature structure. The eye is the organ of sight.	OLFM3 | RARB | WNT2B
green	1	GO:0001554	luteolysis	The lysis or structural demise of the corpus luteum. During normal luteolysis; two closely related events occur. First; there is loss of the capacity to synthesize and secrete progesterone (functional luteolysis) followed by loss of the cells that comprise the corpus luteum (structural luteolysis). Preventing luteolysis is crucial to maintain pregnancy.	ROBO2
green	1	GO:0060431	primary lung bud formation	The morphogenetic process in which the foregut region specified to become the lung forms the initial left and right buds.	WNT2B
green	1	GO:1900165	negative regulation of interleukin-6 secretion	Any process that stops; prevents or reduces the frequency; rate or extent of interleukin-6 secretion.	BANK1
green	1	GO:0060322	head development	The biological process whose specific outcome is the progression of a head from an initial condition to its mature state. The head is the anterior-most division of the body.	RARB | ROBO2 | SLIT3 | WNT2B
green	1	GO:0003406	retinal pigment epithelium development	The progression of the retinal pigment epithelium over time; from its initial formation to the mature structure. The retinal pigment epithelium is the melanin-containing layer of cells between the retina and the choroid that absorbs scattered and reflected light and removes waste products produced by the photoreceptor cells.	RARB
green	1	GO:0016198	axon choice point recognition	The recognition of molecules at a choice point by an axon growth cone; at a choice point the growth cone determines the direction of its future growth.	ROBO2
green	1	GO:0032596	protein transport into membrane raft	The directed movement of a protein into a membrane raft. Membrane rafts are small (10-200 nm); heterogeneous; highly dynamic; sterol- and sphingolipid-enriched membrane domains that compartmentalize cellular processes.	RFTN1
green	1	GO:0061046	regulation of branching involved in lung morphogenesis	Any process that modulates the rate; frequency; or extent of the process in which a highly ordered sequence of patterning events generates the branched structures of the lung; consisting of reiterated combinations of bud outgrowth; elongation; and dichotomous subdivision of terminal units.	WNT2B
green	1	GO:0032594	protein transport within lipid bilayer	The directed movement of a protein from one location to another within a lipid bilayer.	RFTN1
green	1	GO:0061072	iris morphogenesis	The process in which the iris is generated and organized. The iris is an anatomical structure in the eye whose opening forms the pupil. The iris is responsible for controlling the diameter and size of the pupil and the amount of light reaching the retina.	WNT2B
green	1	GO:0098779	activation of mitophagy in response to mitochondrial depolarization	A process that detects damaged mitochondria; based on reduced membrane potential; and then activates mitophagy.	AMBRA1
green	1	GO:1903044	protein localization to membrane raft	A process in which a protein is transported to; or maintained in; a location within a membrane raft.	RFTN1
green	1	GO:0050770	regulation of axonogenesis	Any process that modulates the frequency; rate or extent of axonogenesis; the generation of an axon; the long process of a neuron.	ROBO2 | SLIT3
green	1	GO:0001765	membrane raft assembly	The aggregation; arrangement and bonding together of a set of components to form a membrane raft; a small (10-200 nm); heterogeneous; highly dynamic; sterol- and sphingolipid-enriched membrane domains that compartmentalizes cellular processes.	RFTN1
green	1	GO:0021891	olfactory bulb interneuron development	The process whose specific outcome is the progression of an interneuron residing in the olfactory bulb; from its initial commitment; to the fully functional differentiated cell.	ROBO2
green	1	GO:1903599	positive regulation of mitochondrion degradation	Any process that activates or increases the frequency; rate or extent of mitochondrion degradation.	AMBRA1
green	1	GO:0030154	cell differentiation	The process in which relatively unspecialized cells; e.g. embryonic or regenerative cells; acquire specialized structural and/or functional features that characterize the cells; tissues; or organs of the mature organism or some other relatively stable phase of the organism's life history. Differentiation includes the processes involved in commitment of a cell to a specific fate and its subsequent…	GRIN3A | OLFM3 | OCA2 | AMBRA1 | RARB | ROBO2 | SLIT3 | WNT2B | CACNB2
green	1	GO:0048843	negative regulation of axon extension involved in axon guidance	Any process that stops; prevents; or reduces the frequency; rate or extent of axon extension involved in axon guidance.	SLIT3
green	1	GO:0060638	mesenchymal-epithelial cell signaling	Any process that mediates the transfer of information from a mesenchymal cell to an epithelial cell where it is received and interpreted.	WNT2B
green	1	GO:0007411	axon guidance	The chemotaxis process that directs the migration of an axon growth cone to a specific target site in response to a combination of attractive and repulsive cues.	ROBO2 | SLIT3 | CACNB2
green	1	GO:0050920	regulation of chemotaxis	Any process that modulates the frequency; rate or extent of the directed movement of a motile cell or organism in response to a specific chemical concentration gradient.	ROBO2 | SLIT3
green	1	GO:0048069	eye pigmentation	Establishment of a pattern of pigment in the eye of an organism.	OCA2
green	1	GO:0061303	cornea development in camera-type eye	The progression of the cornea over time; from its formation to the mature structure. The cornea is the transparent structure that covers the anterior of the eye.	WNT2B
green	1	GO:0045664	regulation of neuron differentiation	Any process that modulates the frequency; rate or extent of neuron differentiation.	RARB | ROBO2 | SLIT3
green	1	GO:0007171	activation of transmembrane receptor protein tyrosine kinase activity	Any process that initiates the activity of the inactive transmembrane receptor protein tyrosine kinase activity.	ANGPT4
green	1	GO:0055085	transmembrane transport	The process in which a solute is transported from one side of a membrane to the other.	GRIN3A | DPP6 | OCA2 | RARB | CACNB2
green	1	GO:0007417	central nervous system development	The process whose specific outcome is the progression of the central nervous system over time; from its formation to the mature structure. The central nervous system is the core nervous system that serves an integrating and coordinating function. In vertebrates it consists of the brain and spinal cord. In those invertebrates with a central nervous system it typically consists of a brain; cerebral…	RARB | ROBO2 | SLIT3 | WNT2B
green	1	GO:0031175	neuron projection development	The process whose specific outcome is the progression of a neuron projection over time; from its formation to the mature structure. A neuron projection is any process extending from a neural cell; such as axons or dendrites (collectively called neurites).	GRIN3A | ROBO2 | SLIT3 | CACNB2
green	1	GO:0040023	establishment of nucleus localization	The directed movement of the nucleus to a specific location within a cell.	SLIT3
green	1	GO:0060134	prepulse inhibition	The process in which a startle magnitude is reduced when the startling stimulus is preceded by a low-intensity prepulse.	GRIN3A
green	1	GO:0009267	cellular response to starvation	Any process that results in a change in state or activity of a cell (in terms of movement; secretion; enzyme production; gene expression; etc.) as a result of deprivation of nourishment.	AMBRA1 | WNT2B
green	1	GO:0007154	cell communication	Any process that mediates interactions between a cell and its surroundings. Encompasses interactions such as signaling or attachment between one cell and another cell; between a cell and an extracellular matrix; or between a cell and any other aspect of its environment.	CHN2 | GRIN3A | DPP6 | RFTN1 | LPHN3 | ANGPT4 | BANK1 | AMBRA1 | RARB | WNT2B | CACNB2 | PLCH2
green	1	GO:0021889	olfactory bulb interneuron differentiation	The process in which a neuroblast acquires specialized features of an interneuron residing in the olfactory bulb.	ROBO2
green	1	GO:0060560	developmental growth involved in morphogenesis	The increase in size or mass of an anatomical structure that contributes to the structure attaining its shape.	RARB | SLIT3
green	1	GO:0009653	anatomical structure morphogenesis	The process in which anatomical structures are generated and organized. Morphogenesis pertains to the creation of form.	OLFM3 | ANGPT4 | RARB | ROBO2 | SLIT3 | WNT2B | CACNB2
green	1	GO:0003148	outflow tract septum morphogenesis	The process in which the anatomical structures of the outflow tract septum are generated and organized. The outflow tract septum is a partition in the outflow tract.	RARB
green	1	GO:0070588	calcium ion transmembrane transport	A process in which a calcium ion is transported from one side of a membrane to the other by means of some agent such as a transporter or pore.	GRIN3A | CACNB2
green	1	GO:0009887	organ morphogenesis	Morphogenesis of an organ. An organ is defined as a tissue or set of tissues that work together to perform a specific function or functions. Morphogenesis is the process in which anatomical structures are generated and organized. Organs are commonly observed as visibly distinct structures; but may also exist as loosely associated clusters of cells that work together to perform a specific function…	OLFM3 | RARB | SLIT3 | WNT2B
green	1	GO:0021756	striatum development	The progression of the striatum over time from its initial formation until its mature state. The striatum is a region of the forebrain consisting of the caudate nucleus; putamen and fundus striati.	RARB
green	1	GO:0048841	regulation of axon extension involved in axon guidance	Any process that modulates the frequency; rate or extent of axon extension involved in axon guidance.	SLIT3
green	1	GO:2000785	regulation of autophagic vacuole assembly	Any process that modulates the frequency; rate or extent of autophagic vacuole assembly.	AMBRA1
green	1	GO:0051216	cartilage development	The process whose specific outcome is the progression of a cartilage element over time; from its formation to the mature structure. Cartilage elements are skeletal elements that consist of connective tissue dominated by extracellular matrix containing collagen type II and large amounts of proteoglycan; particularly chondroitin sulfate.	RARB | WNT2B
green	1	GO:0007423	sensory organ development	The process whose specific outcome is the progression of sensory organs over time; from its formation to the mature structure.	OLFM3 | RARB | WNT2B
green	1	GO:0003417	growth plate cartilage development	The process whose specific outcome is the progression of the cartilage that will provide a scaffold for mineralization of endochondral bones as they elongate or grow.	RARB
green	1	GO:0031579	membrane raft organization	A process that is carried out at the cellular level which results in the assembly; arrangement of constituent parts; or disassembly of membrane rafts; small (10-200 nm); heterogeneous; highly dynamic; sterol- and sphingolipid-enriched membrane domains that compartmentalize cellular processes.	RFTN1
green	1	GO:0032331	negative regulation of chondrocyte differentiation	Any process that stops; prevents; or reduces the frequency; rate or extent of chondrocyte differentiation.	RARB
green	1	GO:0050795	regulation of behavior	Any process that modulates the frequency; rate or extent of behavior; the internally coordinated responses (actions or inactions) of whole living organisms (individuals or groups) to internal or external stimuli.	ROBO2 | SLIT3
green	1	GO:0042438	melanin biosynthetic process	The chemical reactions and pathways resulting in the formation of melanins; pigments largely of animal origin. High molecular weight polymers of indole quinone; they are irregular polymeric structures and are divided into three groups: allomelanins in the plant kingdom and eumelanins and phaeomelanins in the animal kingdom.	OCA2
green	1	GO:0042594	response to starvation	Any process that results in a change in state or activity of a cell or an organism (in terms of movement; secretion; enzyme production; gene expression; etc.) as a result of a starvation stimulus; deprivation of nourishment.	AMBRA1 | WNT2B
green	1	GO:0031669	cellular response to nutrient levels	Any process that results in a change in state or activity of a cell (in terms of movement; secretion; enzyme production; gene expression; etc.) as a result of a stimulus reflecting the presence; absence; or concentration of nutrients.	AMBRA1 | WNT2B
green	1	GO:0006811	ion transport	The directed movement of charged atoms or small charged molecules into; out of or within a cell; or between cells; by means of some agent such as a transporter or pore.	GRIN3A | DPP6 | OCA2 | RFT1 | CACNB2
green	1	GO:0006582	melanin metabolic process	The chemical reactions and pathways involving melanins; pigments largely of animal origin. High molecular weight polymers of indole quinone; they are irregular polymeric structures and are divided into three groups: allomelanins in the plant kingdom and eumelanins and phaeomelanins in the animal kingdom.	OCA2
green	1	GO:0044088	regulation of vacuole organization	Any process that modulates the frequency; rate or extent of a process involved in the formation; arrangement of constituent parts; or disassembly of a vacuole.	AMBRA1
green	1	GO:0048846	axon extension involved in axon guidance	The long distance growth of a single cell process; that is involved in the migration of an axon growth cone; where the migration is directed to a specific target site by a combination of attractive and repulsive cues.	SLIT3
green	1	GO:0048853	forebrain morphogenesis	The process in which the anatomical structures of the forebrain are generated and organized. The forebrain is the anterior of the three primary divisions of the developing chordate brain or the corresponding part of the adult brain (in vertebrates; includes especially the cerebral hemispheres; the thalamus; and the hypothalamus and especially in higher vertebrates is the main control center for s…	SLIT3
green	1	GO:0071425	hematopoietic stem cell proliferation	The expansion of a hematopoietic stem cell population by cell division. A hematopoietic stem cell is a stem cell from which all cells of the lymphoid and myeloid lineages develop.	WNT2B
green	1	GO:0021537	telencephalon development	The process whose specific outcome is the progression of the telencephalon over time; from its formation to the mature structure. The telencephalon is the paired anteriolateral division of the prosencephalon plus the lamina terminalis from which the olfactory lobes; cerebral cortex; and subcortical nuclei are derived.	RARB | ROBO2
green	1	GO:0045947	negative regulation of translational initiation	Any process that stops; prevents; or reduces the frequency; rate or extent of translational initiation.	BANK1
green	1	GO:0090190	positive regulation of branching involved in ureteric bud morphogenesis	Any process that increases the rate; frequency or extent of branching involved in ureteric bud morphogenesis; the process in which the branching structure of the ureteric bud is generated and organized. The ureteric bud is an epithelial tube that grows out from the metanephric duct. The bud elongates and branches to give rise to the ureter and kidney collecting tubules.	WNT2B
green	1	GO:0051271	negative regulation of cellular component movement	Any process that stops; prevents; or reduces the frequency; rate or extent of the movement of a cellular component.	ANGPT4 | SLIT3
green	1	GO:0050767	regulation of neurogenesis	Any process that modulates the frequency; rate or extent of neurogenesis; the origin and formation of neurons.	RARB | ROBO2 | SLIT3
green	1	GO:0043270	positive regulation of ion transport	Any process that activates or increases the frequency; rate or extent of the directed movement of charged atoms or small charged molecules into; out of or within a cell; or between cells; by means of some agent such as a transporter or pore.	DPP6 | CACNB2
green	1	GO:0008406	gonad development	The process whose specific outcome is the progression of the gonad over time; from its formation to the mature structure. The gonad is an animal organ that produces gametes; in some species it also produces hormones.	ROBO2 | WNT2B
green	1	GO:0048731	system development	The process whose specific outcome is the progression of an organismal system over time; from its formation to the mature structure. A system is a regularly interacting or interdependent group of organs or tissues that work together to carry out a given biological process.	GRIN3A | OLFM3 | ANGPT4 | AMBRA1 | RARB | ROBO2 | SLIT3 | WNT2B | CACNB2
green	1	GO:0055012	ventricular cardiac muscle cell differentiation	The process in which a relatively unspecialized cell acquires specialized features of a ventricular cardiac muscle cell. Cardiac muscle cells are striated muscle cells that are responsible for heart contraction. The ventricle is the part of the heart that pumps blood out of the organ.	RARB
green	1	GO:0071709	membrane assembly	The aggregation; arrangement and bonding together of a set of components to form a membrane.	RFTN1
green	1	GO:1901381	positive regulation of potassium ion transmembrane transport	Any process that activates or increases the frequency; rate or extent of potassium ion transmembrane transport.	DPP6
green	1	GO:1901385	regulation of voltage-gated calcium channel activity	Any process that modulates the frequency; rate or extent of voltage-gated calcium channel activity.	CACNB2
green	1	GO:0006812	cation transport	The directed movement of cations; atoms or small molecules with a net positive charge; into; out of or within a cell; or between cells; by means of some agent such as a transporter or pore.	GRIN3A | DPP6 | OCA2 | CACNB2
green	1	GO:0045137	development of primary sexual characteristics	The process whose specific outcome is the progression of the primary sexual characteristics over time; from their formation to the mature structures. The primary sexual characteristics are the testes in males and the ovaries in females and they develop in response to sex hormone secretion.	ROBO2 | WNT2B
green	1	GO:0021544	subpallium development	The process whose specific outcome is the progression of the subpallium over time; from its formation to the mature structure. The subpallium is the base region of the telencephalon.	RARB
green	1	GO:0044550	secondary metabolite biosynthetic process	The chemical reactions and pathways resulting in the formation of secondary metabolites; the compounds that are not necessarily required for growth and maintenance of cells; and are often unique to a taxon.	OCA2
green	1	GO:0048856	anatomical structure development	The biological process whose specific outcome is the progression of an anatomical structure from an initial condition to its mature state. This process begins with the formation of the structure and ends with the mature structure; whatever form that may be including its natural destruction. An anatomical structure is any biological entity that occupies space and is distinguished from its surround…	GRIN3A | OLFM3 | OCA2 | ANGPT4 | AMBRA1 | RARB | ROBO2 | SLIT3 | WNT2B | CACNB2
green	1	GO:0001759	organ induction	The interaction of two or more cells or tissues that causes them to change their fates and specify the development of an organ.	WNT2B
green	1	GO:0003416	endochondral bone growth	The increase in size or mass of an endochondral bone that contributes to the shaping of the bone.	RARB
green	1	GO:0043536	positive regulation of blood vessel endothelial cell migration	Any process that activates or increases the frequency; rate or extent of the migration of the endothelial cells of blood vessels.	ANGPT4
green	1	GO:0043537	negative regulation of blood vessel endothelial cell migration	Any process that stops; prevents; or reduces the frequency; rate or extent of the migration of the endothelial cells of blood vessels.	ANGPT4
green	1	GO:0051647	nucleus localization	Any process in which the nucleus is transported to; and/or maintained in; a specific location within the cell.	SLIT3
green	1	GO:0061037	negative regulation of cartilage development	Any process that decreases the rate; frequency; or extent of cartilage development; the process whose specific outcome is the progression of the cartilage over time; from its formation to the mature structure. Cartilage is a connective tissue dominated by extracellular matrix containing collagen type II and large amounts of proteoglycan; particularly chondroitin sulfate.	RARB
green	1	GO:0009605	response to external stimulus	Any process that results in a change in state or activity of a cell or an organism (in terms of movement; secretion; enzyme production; gene expression; etc.) as a result of an external stimulus.	GRIN3A | AMBRA1 | ROBO2 | SLIT3 | WNT2B | CACNB2
green	1	GO:0031668	cellular response to extracellular stimulus	Any process that results in a change in state or activity of a cell (in terms of movement; secretion; enzyme production; gene expression; etc.) as a result of an extracellular stimulus.	AMBRA1 | WNT2B
green	1	GO:0007409	axonogenesis	De novo generation of a long process of a neuron; that carries efferent (outgoing) action potentials from the cell body towards target cells. Refers to the morphogenesis or creation of shape or form of the developing axon.	ROBO2 | SLIT3 | CACNB2
green	1	GO:0001964	startle response	An action or movement due to the application of a sudden unexpected stimulus.	GRIN3A
green	1	GO:0002068	glandular epithelial cell development	The process whose specific outcome is the progression of a glandular epithelial cell over time; from its formation to the mature structure. A glandular epithelial cell is a columnar/cuboidal epithelial cell is a cell found in a two dimensional sheet with a free surface exposed to the lumen of a gland.	RARB
green	1	GO:0030517	negative regulation of axon extension	Any process that stops; prevents; or reduces the frequency; rate or extent of axon outgrowth.	SLIT3
green	1	GO:0032620	interleukin-17 production	The appearance of any member of the interleukin-17 family of cytokines due to biosynthesis or secretion following a cellular stimulus; resulting in an increase in its intracellular or extracellular levels.	RFTN1
green	1	GO:0090189	regulation of branching involved in ureteric bud morphogenesis	Any process that modulates the rate; frequency or extent of branching involved in ureteric bud morphogenesis; the process in which the branching structure of the ureteric bud is generated and organized. The ureteric bud is an epithelial tube that grows out from the metanephric duct. The bud elongates and branches to give rise to the ureter and kidney collecting tubules.	WNT2B
green	1	GO:0061448	connective tissue development	The progression of a connective tissue over time; from its formation to the mature structure.	RARB | WNT2B
green	1	GO:0035235	ionotropic glutamate receptor signaling pathway	A series of molecular signals initiated by glutamate binding to a glutamate receptor on the surface of the target cell; followed by the movement of ions through a channel in the receptor complex. Ends with regulation of a downstream cellular process; e.g. transcription.	GRIN3A
green	1	GO:0040011	locomotion	Self-propelled movement of a cell or organism from one location to another.	ANGPT4 | RFT1 | ROBO2 | SLIT3 | CACNB2
green	1	GO:0021871	forebrain regionalization	The regionalization process resulting in the creation of areas within the forebrain that will direct the behavior of cell migration in differentiation as the forebrain develops.	WNT2B
green	1	GO:0044091	membrane biogenesis	A cellular process that results in the biosynthesis of constituent macromolecules; assembly; and arrangement of constituent parts of a membrane.	RFTN1
green	1	GO:0061564	axon development	The progression of an axon over time. Covers axonogenesis (de novo generation of an axon) and axon regeneration (regrowth); as well as processes pertaining to the progression of the axon over time (fasciculation and defasciculation).	ROBO2 | SLIT3 | CACNB2
green	1	GO:0019882	antigen processing and presentation	The process in which an antigen-presenting cell expresses antigen (peptide or lipid) on its cell surface in association with an MHC protein complex.	RFTN1 | DCTN5
green	1	GO:0098655	cation transmembrane transport	A process in which a cation is transported from one side of a membrane to the other by means of some agent such as a transporter or pore.	GRIN3A | DPP6 | CACNB2
green	1	GO:0045666	positive regulation of neuron differentiation	Any process that activates or increases the frequency; rate or extent of neuron differentiation.	RARB | ROBO2
green	1	GO:0008045	motor neuron axon guidance	The process in which the migration of an axon growth cone of a motor neuron is directed to a specific target site in response to a combination of attractive and repulsive cues.	SLIT3
green	1	GO:0040019	positive regulation of embryonic development	Any process that activates or increases the frequency; rate or extent of embryonic development.	WNT2B
green	1	GO:0060351	cartilage development involved in endochondral bone morphogenesis	The process whose specific outcome is the progression of the cartilage that will provide a scaffold for mineralization of endochondral bones.	RARB
green	1	GO:0003006	developmental process involved in reproduction	A developmental process in which a progressive change in the state of some part of an organism specifically contributes to its ability to form offspring.	OCA2 | ROBO2 | WNT2B
green	1	GO:0030318	melanocyte differentiation	The process in which a relatively unspecialized cell acquires specialized features of a melanocyte.	OCA2
green	1	GO:0043552	positive regulation of phosphatidylinositol 3-kinase activity	Any process that activates or increases the frequency; rate or extent of phosphatidylinositol 3-kinase activity.	AMBRA1
green	1	GO:0060571	morphogenesis of an epithelial fold	The morphogenetic process in which an epithelial sheet bends along a linear axis.	WNT2B
green	1	GO:0021884	forebrain neuron development	The process whose specific outcome is the progression of a neuron that resides in the forebrain; from its initial commitment to its fate; to the fully functional differentiated cell.	ROBO2
green	1	GO:0043268	positive regulation of potassium ion transport	Any process that activates or increases the frequency; rate or extent of the directed movement of potassium ions (K+) into; out of or within a cell; or between cells; by means of some agent such as a transporter or pore.	DPP6
green	1	GO:0031641	regulation of myelination	Any process that modulates the frequency; rate or extent of the formation of a myelin sheath around nerve axons.	RARB
green	1	GO:0051180	vitamin transport	The directed movement of vitamins into; out of or within a cell; or between cells; by means of some agent such as a transporter or pore. A vitamin is one of a number of unrelated organic substances that occur in many foods in small amounts and that are necessary in trace amounts for the normal metabolic functioning of the body.	RFT1
green	1	GO:0090218	positive regulation of lipid kinase activity	Any process that increases the frequency; rate or extent of lipid kinase activity; the catalysis of the transfer of a phosphate group; usually from ATP; to a simple or complex lipid.	AMBRA1
green	1	GO:0010092	specification of organ identity	The regionalization process in which the identity of an organ primordium is specified. Identity is considered to be the aggregate of characteristics by which a structure is recognized.	WNT2B
green	1	GO:0019228	neuronal action potential	An action potential that occurs in a neuron.	DPP6
green	1	GO:0048667	cell morphogenesis involved in neuron differentiation	The process in which the structures of a neuron are generated and organized. This process occurs while the initially relatively unspecialized cell is acquiring the specialized features of a neuron.	ROBO2 | SLIT3 | CACNB2
green	1	GO:0032715	negative regulation of interleukin-6 production	Any process that stops; prevents; or reduces the frequency; rate; or extent of interleukin-6 production.	BANK1
green	1	GO:0035116	embryonic hindlimb morphogenesis	The process; occurring in the embryo; by which the anatomical structures of the hindlimbs are generated and organized. The hindlimbs are the posterior limbs of an animal.	RARB
green	1	GO:0050869	negative regulation of B cell activation	Any process that stops; prevents; or reduces the frequency; rate or extent of B cell activation.	BANK1
green	1	GO:1902742	apoptotic process involved in development	Any apoptotic process that is involved in anatomical structure development.	ROBO2
green	1	GO:0040012	regulation of locomotion	Any process that modulates the frequency; rate or extent of locomotion of a cell or organism.	ANGPT4 | ROBO2 | SLIT3
green	1	GO:0007548	sex differentiation	The establishment of the sex of an organism by physical differentiation.	ROBO2 | WNT2B
green	1	GO:0042462	eye photoreceptor cell development	Development of a photoreceptor; a sensory cell in the eye that reacts to the presence of light. They usually contain a pigment that undergoes a chemical change when light is absorbed; thus stimulating a nerve.	OLFM3
green	1	GO:0048048	embryonic eye morphogenesis	The process occurring in the embryo by which the anatomical structures of the post-embryonic eye are generated and organized.	RARB
green	1	GO:0048854	brain morphogenesis	The process in which the anatomical structures of the brain are generated and organized. The brain is one of the two components of the central nervous system and is the center of thought and emotion. It is responsible for the coordination and control of bodily activities and the interpretation of information from the senses (sight; hearing; smell; etc.).	SLIT3
green	1	GO:0051898	negative regulation of protein kinase B signaling	Any process that stops; prevents; or reduces the frequency; rate or extent of protein kinase B signaling; a series of reactions mediated by the intracellular serine/threonine kinase protein kinase B.	BANK1
green	1	GO:0023052	signaling	The entirety of a process in which information is transmitted within a biological system. This process begins with an active signal and ends when a cellular response has been triggered.	CHN2 | GRIN3A | DPP6 | RFTN1 | LPHN3 | ANGPT4 | BANK1 | RARB | WNT2B | CACNB2 | PLCH2
green	1	GO:0048812	neuron projection morphogenesis	The process in which the anatomical structures of a neuron projection are generated and organized. A neuron projection is any process extending from a neural cell; such as axons or dendrites.	ROBO2 | SLIT3 | CACNB2
green	1	GO:0006810	transport	The directed movement of substances (such as macromolecules; small molecules; ions) into; out of or within a cell; or between cells; or within a multicellular organism by means of some agent such as a transporter or pore.	GRIN3A | DPP6 | TSNARE1 | RFTN1 | OCA2 | BANK1 | RFT1 | RARB | CACNB2
green	1	GO:0060441	epithelial tube branching involved in lung morphogenesis	The process in which a highly ordered sequence of patterning events generates the branched epithelial tubes of the lung; consisting of reiterated combinations of bud outgrowth; elongation; and dichotomous subdivision of terminal units.	WNT2B
green	1	GO:0009888	tissue development	The process whose specific outcome is the progression of a tissue over time; from its formation to the mature structure.	OCA2 | AMBRA1 | RARB | ROBO2 | WNT2B
green	1	GO:0008038	neuron recognition	The process in which a neuronal cell in a multicellular organism interprets its surroundings.	ROBO2
green	1	GO:0010596	negative regulation of endothelial cell migration	Any process that decreases the rate; frequency; or extent of the orderly movement of an endothelial cell into the extracellular matrix to form an endothelium.	ANGPT4
green	1	GO:0003156	regulation of organ formation	Any process that modulates the rate; frequency or extent of organ formation. Organ formation is the process pertaining to the initial formation of an organ from unspecified parts. The process begins with the specific processes that contribute to the appearance of the discrete structure; such as inductive events; and ends when the structural rudiment of the organ is recognizable; such as a condens…	WNT2B
green	1	GO:0021772	olfactory bulb development	The progression of the olfactory bulb over time from its initial formation until its mature state. The olfactory bulb coordinates neuronal signaling involved in the perception of smell. It receives input from the sensory neurons and outputs to the olfactory cortex.	ROBO2
green	1	GO:0050710	negative regulation of cytokine secretion	Any process that stops; prevents; or reduces the frequency; rate or extent of the regulated release of cytokines from a cell.	BANK1
green	1	GO:0060284	regulation of cell development	Any process that modulates the rate; frequency or extent of the progression of the cell over time; from its formation to the mature structure. Cell development does not include the steps involved in committing a cell to a specific fate.	RARB | ROBO2 | SLIT3
green	1	GO:0031128	developmental induction	Signaling at short range between cells or tissues of different ancestry and developmental potential that results in one cell or tissue effecting a developmental change in the other.	WNT2B
green	1	GO:0048566	embryonic digestive tract development	The process whose specific outcome is the progression of the gut over time; from its formation to the mature structure during embryonic development. The gut is the region of the digestive tract extending from the beginning of the intestines to the anus.	RARB
green	1	GO:0043010	camera-type eye development	The process whose specific outcome is the progression of the camera-type eye over time; from its formation to the mature structure. The camera-type eye is an organ of sight that receives light through an aperture and focuses it through a lens; projecting it on a photoreceptor field.	RARB | WNT2B
green	1	GO:0006935	chemotaxis	The directed movement of a motile cell or organism; or the directed growth of a cell guided by a specific chemical concentration gradient. Movement may be towards a higher concentration (positive chemotaxis) or towards a lower concentration (negative chemotaxis).	ROBO2 | SLIT3 | CACNB2
green	1	GO:0021988	olfactory lobe development	The progression of the olfactory lobe over time from its initial formation until its mature state. The olfactory lobe is the area of the brain that process the neural inputs for the sense of smell.	ROBO2
green	1	GO:0043551	regulation of phosphatidylinositol 3-kinase activity	Any process that modulates the frequency; rate or extent of phosphatidylinositol 3-kinase activity; the catalysis of the transfer of a phosphate group; usually from ATP; to an inositol lipid at the 3' position of the inositol ring.	AMBRA1
green	1	GO:0030030	cell projection organization	A process that is carried out at the cellular level which results in the assembly; arrangement of constituent parts; or disassembly of a prolongation or process extending from a cell; e.g. a flagellum or axon.	GRIN3A | ROBO2 | SLIT3 | CACNB2
green	1	GO:0010975	regulation of neuron projection development	Any process that modulates the rate; frequency or extent of neuron projection development. Neuron projection development is the process whose specific outcome is the progression of a neuron projection over time; from its formation to the mature structure. A neuron projection is any process extending from a neural cell; such as axons or dendrites (collectively called neurites).	ROBO2 | SLIT3
green	1	GO:0048511	rhythmic process	Any process pertinent to the generation and maintenance of rhythms in the physiology of an organism.	GRIN3A | ROBO2
green	1	GO:0016241	regulation of macroautophagy	Any process that modulates the frequency; rate or extent of macroautophagy.	AMBRA1
green	1	GO:0035137	hindlimb morphogenesis	The process in which the anatomical structures of the hindlimb are generated and organized.	RARB
green	1	GO:0090184	positive regulation of kidney development	Any process that increases the rate; frequency or extent of kidney development. Kidney development is the process whose specific outcome is the progression of the kidney over time; from its formation to the mature structure. The kidney is an organ that filters the blood and excretes the end products of body metabolism in the form of urine.	WNT2B
green	1	GO:0042461	photoreceptor cell development	Development of a photoreceptor; a cell that responds to incident electromagnetic radiation; particularly visible light.	OLFM3
green	1	GO:0050853	B cell receptor signaling pathway	A series of molecular signals initiated by the cross-linking of an antigen receptor on a B cell.	RFTN1
green	1	GO:0043330	response to exogenous dsRNA	Any process that results in a change in state or activity of a cell or an organism (in terms of movement; secretion; enzyme production; gene expression; etc.) as a result of an exogenous double-stranded RNA stimulus.	RFTN1
green	1	GO:0050769	positive regulation of neurogenesis	Any process that activates or increases the frequency; rate or extent of neurogenesis; the origin and formation of neurons.	RARB | ROBO2
green	1	GO:0032330	regulation of chondrocyte differentiation	Any process that modulates the frequency; rate or extent of chondrocyte differentiation.	RARB
green	1	GO:0001754	eye photoreceptor cell differentiation	The process in which a relatively unspecialized cell acquires the specialized features of a photoreceptor cell; as found in the eye; the primary visual organ of most organisms.	OLFM3
green	1	GO:0010508	positive regulation of autophagy	Any process that activates; maintains or increases the rate of autophagy. Autophagy is the process in which cells digest parts of their own cytoplasm.	AMBRA1
green	1	GO:0007528	neuromuscular junction development	A process that is carried out at the cellular level which results in the assembly; arrangement of constituent parts; or disassembly of a neuromuscular junction.	CACNB2
green	1	GO:0043550	regulation of lipid kinase activity	Any process that modulates the frequency; rate or extent of lipid kinase activity; the catalysis of the transfer of a phosphate group; usually from ATP; to a simple or complex lipid.	AMBRA1
green	1	GO:0007275	multicellular organismal development	The biological process whose specific outcome is the progression of a multicellular organism over time from an initial condition (e.g. a zygote or a young adult) to a later condition (e.g. a multicellular animal or an aged adult).	GRIN3A | OLFM3 | ANGPT4 | AMBRA1 | RARB | ROBO2 | SLIT3 | WNT2B | CACNB2
green	1	GO:0002067	glandular epithelial cell differentiation	The process in which a relatively unspecialized cell acquires specialized features of a glandular epithelial cell. A glandular epithelial cell is a columnar/cuboidal epithelial cell found in a two dimensional sheet with a free surface exposed to the lumen of a gland.	RARB
grey	1	GO:0086045	membrane depolarization during AV node cell action potential	The process in which AV node cardiac muscle cell membrane potential changes in the depolarizing direction from the negative resting potential towards the positive membrane potential that will be the peak of the action potential.	SCN5A
grey	1	GO:0086048	membrane depolarization during bundle of His cell action potential	The process in which bundle of His cardiac muscle cell membrane potential changes in the depolarizing direction from the negative resting potential towards the positive membrane potential that will be the peak of the action potential.	SCN5A
grey	1	GO:0086047	membrane depolarization during Purkinje myocyte cell action potential	The process in which Purkinje myocyte membrane potential changes in the depolarizing direction from the negative resting potential towards the positive membrane potential that will be the peak of the action potential.	SCN5A
grey	1	GO:0086046	membrane depolarization during SA node cell action potential	The process in which SA node cardiac muscle cell membrane potential changes in the depolarizing direction from the negative resting potential towards the positive membrane potential that will be the peak of the action potential.	SCN5A
grey	1	GO:0086043	bundle of His cell action potential	An action potential that occurs in a bundle of His cell.	SCN5A
grey	1	GO:0032747	positive regulation of interleukin-23 production	Any process that activates or increases the frequency; rate; or extent of interleukin-23 production.	MYD88
grey	1	GO:0086016	AV node cell action potential	An action potential that occurs in an atrioventricular node cardiac muscle cell.	SCN5A
grey	1	GO:0086029	Purkinje myocyte to ventricular cardiac muscle cell signaling	Any process that mediates the transfer of information from a Purkinje myocyte to a ventricular cardiac muscle cell.	SCN5A
grey	1	GO:0001957	intramembranous ossification	Direct ossification that occurs within mesenchyme or an accumulation of relatively unspecialized cells.	MN1
grey	1	GO:0014894	response to denervation involved in regulation of muscle adaptation	Any process that results in a change in state or activity of a cell or an organism (in terms of movement; secretion; enzyme production; gene expression; etc.) as a result of a denervation stimulus. This process occurs as part of the regulation of muscle adaptation.	SCN5A
grey	1	GO:0060372	regulation of atrial cardiac muscle cell membrane repolarization	Any process that modulates the establishment or extent of a membrane potential in the polarizing direction towards the resting potential in an atrial cardiomyocyte.	SCN5A
grey	1	GO:0086067	AV node cell to bundle of His cell communication	The process that mediates interactions between an AV node cell and its surroundings that contributes to the process of the AV node cell communicating with a bundle of His cell in cardiac conduction. Encompasses interactions such as signaling or attachment between one cell and another cell; between a cell and an extracellular matrix; or between a cell and any other aspect of its environment.	SCN5A
grey	1	GO:0003360	brainstem development	The progression of the brainstem from its formation to the mature structure. The brainstem is the part of the brain that connects the brain with the spinal cord.	SCN5A
grey	1	GO:0060373	regulation of ventricular cardiac muscle cell membrane depolarization	Any process that modulates the establishment or extent of a membrane potential in the depolarizing direction away from the resting potential in a ventricular cardiomyocyte.	SCN5A
grey	1	GO:0014854	response to inactivity	Any process that results in a change in state or activity of a cell or an organism (in terms of movement; secretion; enzyme production; gene expression; etc.) as a result of an inactivity stimulus.	SCN5A
grey	1	GO:0060371	regulation of atrial cardiac muscle cell membrane depolarization	Any process that modulates the establishment or extent of a membrane potential in the depolarizing direction away from the resting potential in an atrial cardiomyocyte.	SCN5A
grey	1	GO:0086015	SA node cell action potential	An action potential that occurs in a sinoatrial node cardiac muscle cell.	SCN5A
grey	1	GO:0086070	SA node cell to atrial cardiac muscle cell communication	The process that mediates interactions between an SA node cardiomyocyte and its surroundings that contributes to the process of the SA node cardiomyocyte communicating with an atrial cardiomyocyte in cardiac conduction. Encompasses interactions such as signaling or attachment between one cell and another cell; between a cell and an extracellular matrix; or between a cell and any other aspect of i…	SCN5A
grey	1	GO:0032740	positive regulation of interleukin-17 production	Any process that activates or increases the frequency; rate; or extent of production of any member of the interleukin-17 family of cytokines.	MYD88
grey	1	GO:0045760	positive regulation of action potential	Any process that activates or increases the frequency; rate or extent of action potential creation; propagation or termination. This typically occurs via modulation of the activity or expression of voltage-gated ion channels.	SCN5A
grey	1	GO:0070935	3'-UTR-mediated mRNA stabilization	An mRNA stabilization process in which one or more RNA-binding proteins associate with the 3'-untranslated region (UTR) of an mRNA.	MYD88
grey	1	GO:0086069	bundle of His cell to Purkinje myocyte communication	The process that mediates interactions between a bundle of His cell and its surroundings that contributes to the process of the bundle of His cell communicating with a Purkinje myocyte in cardiac conduction. Encompasses interactions such as signaling or attachment between one cell and another cell; between a cell and an extracellular matrix; or between a cell and any other aspect of its environme…	SCN5A
grey	1	GO:0016082	synaptic vesicle priming	The formation of SNARE-containing complexes; bringing synaptic vesicle membrane and plasma membranes into close proximity and thereby facilitating membrane fusion.	CADPS
grey	1	GO:0086003	cardiac muscle cell contraction	The actin filament-based process in which cytoplasmic actin filaments slide past one another resulting in contraction of a cardiac muscle cell.	SCN5A
grey	1	GO:0086012	membrane depolarization during cardiac muscle cell action potential	The process in which cardiac muscle cell membrane potential changes in the depolarizing direction from the negative resting potential towards the positive membrane potential that will be the peak of the action potential.	SCN5A
grey	1	GO:0060307	regulation of ventricular cardiac muscle cell membrane repolarization	Any process that modulates the establishment or extent of a membrane potential in the polarizing direction towards the resting potential in a ventricular cardiomyocyte.	SCN5A
grey	1	GO:0086019	cell-cell signaling involved in cardiac conduction	Any process that mediates the transfer of information from one cell to another and contributes to the heart process that regulates cardiac muscle contraction; beginning with the generation of an action potential in the sinoatrial node and ending with regulation of contraction of the myocardium.	SCN5A
grey	1	GO:0032620	interleukin-17 production	The appearance of any member of the interleukin-17 family of cytokines due to biosynthesis or secretion following a cellular stimulus; resulting in an increase in its intracellular or extracellular levels.	MYD88
grey	1	GO:0086005	ventricular cardiac muscle cell action potential	An action potential that occurs in a ventricular cardiac muscle cell.	SCN5A
grey	1	GO:0086091	regulation of heart rate by cardiac conduction	A cardiac conduction process that modulates the frequency or rate of heart contraction.	SCN5A
grey	1	GO:0060306	regulation of membrane repolarization	Any process that modulates the establishment or extent of a membrane potential in the polarizing direction towards the resting potential; usually from positive to negative.	SCN5A
grey	1	GO:0048255	mRNA stabilization	Prevention of degradation of mRNA molecules. In the absence of compensating changes in other processes; the slowing of mRNA degradation can result in an overall increase in the population of active mRNA molecules.	MYD88
grey	1	GO:0019228	neuronal action potential	An action potential that occurs in a neuron.	SCN5A
grey	1	GO:0010765	positive regulation of sodium ion transport	Any process that increases the frequency; rate or extent of the directed movement of sodium ions (Na+) into; out of or within a cell; or between cells; by means of some agent such as a transporter or pore.	SCN5A
grey	1	GO:0086002	cardiac muscle cell action potential involved in contraction	An action potential that occurs in a cardiac muscle cell and is involved in its contraction.	SCN5A
grey	1	GO:0086009	membrane repolarization	The process in which ions are transported across a membrane such that the membrane potential changes in the repolarizing direction; toward the steady state potential. For example; the repolarization during an action potential is from a positive membrane potential towards a negative resting potential.	SCN5A
grey	1	GO:0003254	regulation of membrane depolarization	Any process that modulates the rate; frequency or extent of membrane depolarization. Membrane depolarization is the process in which membrane potential changes in the depolarizing direction from the resting potential; usually from negative to positive.	SCN5A
grey	1	GO:0071277	cellular response to calcium ion	Any process that results in a change in state or activity of a cell (in terms of movement; secretion; enzyme production; gene expression; etc.) as a result of a calcium ion stimulus.	SCN5A
grey	1	GO:0050432	catecholamine secretion	The regulated release of catecholamines by a cell. The catecholamines are a group of physiologically important biogenic amines that possess a catechol (3;4-dihydroxyphenyl) nucleus and are derivatives of 3;4-dihydroxyphenylethylamine.	CADPS
grey	1	GO:0086004	regulation of cardiac muscle cell contraction	Any process that modulates the frequency; rate or extent of cardiac muscle cell contraction.	SCN5A
grey	1	GO:0086010	membrane depolarization during action potential	The process in which membrane potential changes in the depolarizing direction from the negative resting potential towards the positive membrane potential that will be the peak of the action potential.	SCN5A
grey	1	GO:0086001	cardiac muscle cell action potential	An action potential that occurs in a cardiac muscle cell.	SCN5A
grey	1	GO:1902305	regulation of sodium ion transmembrane transport	Any process that modulates the frequency; rate or extent of sodium ion transmembrane transport.	SCN5A
grey	1	GO:0043488	regulation of mRNA stability	Any process that modulates the propensity of mRNA molecules to degradation. Includes processes that both stabilize and destabilize mRNAs.	MYD88
grey	1	GO:0043487	regulation of RNA stability	Any process that modulates the propensity of RNA molecules to degradation. Includes processes that both stabilize and destabilize RNAs.	MYD88
grey	1	GO:0032755	positive regulation of interleukin-6 production	Any process that activates or increases the frequency; rate; or extent of interleukin-6 production.	MYD88
grey	1	GO:0061337	cardiac conduction	Transfer of an organized electrical impulse across the heart to coordinate the contraction of cardiac muscles. The process begins with generation of an action potential (in the sinoatrial node (SA) in humans) and ends with a change in the rate; frequency; or extent of the contraction of the heart muscles.	SCN5A
grey	1	GO:0070252	actin-mediated cell contraction	The actin filament-based process in which cytoplasmic actin filaments slide past one another resulting in contraction of all or part of the cell body.	SCN5A
grey	1	GO:0019226	transmission of nerve impulse	The neurological system process in which a signal is transmitted through the nervous system by synaptic transmission and the sequential electrochemical polarization and depolarization that travels across the membrane of a nerve cell (neuron) in response to stimulation.	SCN5A
grey	1	GO:0034166	toll-like receptor 10 signaling pathway	Any series of molecular signals generated as a consequence of binding to toll-like receptor 10.	MYD88
grey	1	GO:0015844	monoamine transport	The directed movement of monoamines; organic compounds that contain one amino group that is connected to an aromatic ring by an ethylene group (-CH2-CH2-); into; out of or within a cell; or between cells; by means of some agent such as a transporter or pore.	CADPS
grey	1	GO:0034146	toll-like receptor 5 signaling pathway	Any series of molecular signals generated as a consequence of binding to toll-like receptor 5.	MYD88
grey	1	GO:0002028	regulation of sodium ion transport	Any process that modulates the frequency; rate or extent of the directed movement of sodium ions (Na+) into; out of or within a cell; or between cells; by means of some agent such as a transporter or pore.	SCN5A
grey	1	GO:0050830	defense response to Gram-positive bacterium	Reactions triggered in response to the presence of a Gram-positive bacterium that act to protect the cell or organism.	MYD88
grey	1	GO:0071260	cellular response to mechanical stimulus	Any process that results in a change in state or activity of a cell (in terms of movement; secretion; enzyme production; gene expression; etc.) as a result of a mechanical stimulus.	MYD88
grey	1	GO:0038123	toll-like receptor TLR1:TLR2 signaling pathway	A series of molecular signals initiated by the binding of a heterodimeric TLR1:TLR2 complex to one of it's physiological ligands; followed by transmission of the signal by the activated receptor; and ending with regulation of a downstream cellular process; e.g. transcription.	MYD88
grey	1	GO:0038124	toll-like receptor TLR6:TLR2 signaling pathway	A series of molecular signals initiated by the binding of a heterodimeric TLR6:TLR2 complex to one of it's physiological ligands; followed by transmission of the signal by the activated receptor; and ending with regulation of a downstream cellular process; e.g. transcription.	MYD88
grey	1	GO:0034162	toll-like receptor 9 signaling pathway	Any series of molecular signals generated as a consequence of binding to toll-like receptor 9.	MYD88
grey	1	GO:0030048	actin filament-based movement	Movement of organelles or other particles along actin filaments; or sliding of actin filaments past each other; mediated by motor proteins.	SCN5A
grey	1	GO:0070555	response to interleukin-1	Any process that results in a change in state or activity of a cell or an organism (in terms of movement; secretion; enzyme production; gene expression; etc.) as a result of an interleukin-1 stimulus.	MYD88
grey	1	GO:0032481	positive regulation of type I interferon production	Any process that activates or increases the frequency; rate; or extent of type I interferon production. Type I interferons include the interferon-alpha; beta; delta; episilon; zeta; kappa; tau; and omega gene families.	MYD88
grey	1	GO:0034134	toll-like receptor 2 signaling pathway	Any series of molecular signals generated as a consequence of binding to toll-like receptor 2.	MYD88
grey	1	GO:0055117	regulation of cardiac muscle contraction	Any process that modulates the frequency; rate or extent of cardiac muscle contraction.	SCN5A
grey	1	GO:0002027	regulation of heart rate	Any process that modulates the frequency or rate of heart contraction.	SCN5A
grey	1	GO:0016079	synaptic vesicle exocytosis	Fusion of intracellular membrane-bounded vesicles with the pre-synaptic membrane of the neuronal cell resulting in release of neurotransmitter into the synaptic cleft.	CADPS
grey	1	GO:0042475	odontogenesis of dentin-containing tooth	The process whose specific outcome is the progression of a dentin-containing tooth over time; from its formation to the mature structure. A dentin-containing tooth is a hard; bony organ borne on the jaw or other bone of a vertebrate; and is composed mainly of dentin; a dense calcified substance; covered by a layer of enamel.	SCN5A
grey	1	GO:0060048	cardiac muscle contraction	Muscle contraction of cardiac muscle tissue.	SCN5A
grey	1	GO:0002755	MyD88-dependent toll-like receptor signaling pathway	Any series of molecular signals generated as a consequence of binding to a toll-like receptor where the MyD88 adaptor molecule mediates transduction of the signal. Toll-like receptors directly bind pattern motifs from a variety of microbial sources to initiate innate immune response.	MYD88
grey	1	GO:0006942	regulation of striated muscle contraction	Any process that modulates the frequency; rate or extent of striated muscle contraction.	SCN5A
grey	1	GO:0021549	cerebellum development	The process whose specific outcome is the progression of the cerebellum over time; from its formation to the mature structure. The cerebellum is the portion of the brain in the back of the head between the cerebrum and the pons. In mice; the cerebellum controls balance for walking and standing; modulates the force and range of movement and is involved in the learning of motor skills.	SCN5A
grey	1	GO:0032675	regulation of interleukin-6 production	Any process that modulates the frequency; rate; or extent of interleukin-6 production.	MYD88
grey	1	GO:0032635	interleukin-6 production	The appearance of interleukin-6 due to biosynthesis or secretion following a cellular stimulus; resulting in an increase in its intracellular or extracellular levels.	MYD88
grey	1	GO:0003231	cardiac ventricle development	The process whose specific outcome is the progression of a cardiac ventricle over time; from its formation to the mature structure. A cardiac ventricle receives blood from a cardiac atrium and pumps it out of the heart.	SCN5A
grey	1	GO:0022037	metencephalon development	The process whose specific outcome is the progression of the metencephalon over time; from its formation to the mature structure.	SCN5A
grey	1	GO:0051592	response to calcium ion	Any process that results in a change in state or activity of a cell or an organism (in terms of movement; secretion; enzyme production; gene expression; etc.) as a result of a calcium ion stimulus.	SCN5A
grey	1	GO:0071248	cellular response to metal ion	Any process that results in a change in state or activity of a cell (in terms of movement; secretion; enzyme production; gene expression; etc.) as a result of a metal ion stimulus.	SCN5A
grey	1	GO:0034142	toll-like receptor 4 signaling pathway	Any series of molecular signals generated as a consequence of binding to toll-like receptor 4.	MYD88
grey	1	GO:0032479	regulation of type I interferon production	Any process that modulates the frequency; rate; or extent of interferon type I production. Type I interferons include the interferon-alpha; beta; delta; episilon; zeta; kappa; tau; and omega gene families.	MYD88
grey	1	GO:0001508	action potential	A process in which membrane potential cycles through a depolarizing spike; triggered in response to depolarization above some threshold; followed by repolarization. This cycle is driven by the flow of ions through various voltage gated channels with different thresholds and ion specificities.	SCN5A
grey	1	GO:0032606	type I interferon production	The appearance of type I interferon due to biosynthesis or secretion following a cellular stimulus; resulting in an increase in its intracellular or extracellular levels. Type I interferons include the interferon-alpha; beta; delta; episilon; zeta; kappa; tau; and omega gene families.	MYD88
grey	1	GO:0042476	odontogenesis	The process whose specific outcome is the progression of a tooth or teeth over time; from formation to the mature structure(s). A tooth is any hard bony; calcareous; or chitinous organ found in the mouth or pharynx of an animal and used in procuring or masticating food.	SCN5A
grey	1	GO:0006941	striated muscle contraction	A process in which force is generated within striated muscle tissue; resulting in the shortening of the muscle. Force generation involves a chemo-mechanical energy conversion step that is carried out by the actin/myosin complex activity; which generates force through ATP hydrolysis. Striated muscle is a type of muscle in which the repeating units (sarcomeres) of the contractile myofibrils are arr…	SCN5A
grey	1	GO:0071241	cellular response to inorganic substance	Any process that results in a change in state or activity of a cell (in terms of movement; secretion; enzyme production; gene expression; etc.) as a result of an inorganic substance stimulus.	SCN5A
grey	1	GO:0035725	sodium ion transmembrane transport	A process in which a sodium ion is transported from one side of a membrane to the other by means of some agent such as a transporter or pore.	SCN5A
grey	1	GO:0048489	synaptic vesicle transport	The directed movement of substances in synaptic membrane-bounded vesicles within the neuron along the cytoskeleton either toward or away from the neuronal cell body.	CADPS
grey	1	GO:0003205	cardiac chamber development	The progression of a cardiac chamber over time; from its formation to the mature structure. A cardiac chamber is an enclosed cavity within the heart.	SCN5A
grey	1	GO:0048706	embryonic skeletal system development	The process; occurring during the embryonic phase; whose specific outcome is the progression of the skeleton over time; from its formation to the mature structure.	KIAA1217
grey	1	GO:0051899	membrane depolarization	The process in which membrane potential decreases with respect to its steady-state potential; usually from negative potential to a more positive potential. For example; the initial depolarization during the rising phase of an action potential is in the direction from the negative steady-state resting potential towards the positive membrane potential that will be the peak of the action potential.	SCN5A
grey	1	GO:0030902	hindbrain development	The process whose specific outcome is the progression of the hindbrain over time; from its formation to the mature structure. The hindbrain is the posterior of the three primary divisions of the developing chordate brain; or the corresponding part of the adult brain (in vertebrates; includes the cerebellum; pons; and medulla oblongata and controls the autonomic functions and equilibrium).	SCN5A
grey	1	GO:1903146	regulation of mitochondrion degradation	Any process that modulates the frequency; rate or extent of mitochondrion degradation (mitophagy).	CAPS
grey	1	GO:0002224	toll-like receptor signaling pathway	Any series of molecular signals generated as a consequence of binding to a toll-like receptor. Toll-like receptors directly bind pattern motifs from a variety of microbial sources to initiate innate immune response.	MYD88
grey	1	GO:0006937	regulation of muscle contraction	Any process that modulates the frequency; rate or extent of muscle contraction.	SCN5A
grey	1	GO:0050679	positive regulation of epithelial cell proliferation	Any process that activates or increases the rate or extent of epithelial cell proliferation.	SCN5A
grey	1	GO:0007269	neurotransmitter secretion	The regulated release of neurotransmitter into the synaptic cleft. A neurotransmitter is any of a group of substances that are released on excitation from the axon terminal of a presynaptic neuron of the central or peripheral nervous system and travel across the synaptic cleft to either excite or inhibit the target cell. Among the many substances that have the properties of a neurotransmitter are…	CADPS
grey	1	GO:0008016	regulation of heart contraction	Any process that modulates the frequency; rate or extent of heart contraction. Heart contraction is the process in which the heart decreases in volume in a characteristic way to propel blood through the body.	SCN5A
turquoise	0.30119	GO:0030182	neuron differentiation	The process in which a relatively unspecialized cell acquires specialized features of a neuron.	VAV3 | DAB1 | FLRT2 | IGF1R | MYO10 | WNT16 | PRKG1 | PTPRD | PTPRG | SDC2 | SOX5 | TCF4 | PREX2 | SEMA5A
turquoise	0.30119	GO:0022008	neurogenesis	Generation of cells within the nervous system.	CDH2 | VAV3 | DAB1 | FLRT2 | IGF1R | MYO10 | WNT16 | PRKG1 | PTPRD | PTPRG | SDC2 | SOX5 | TCF4 | PREX2 | SEMA5A
turquoise	0.30119	GO:0040011	locomotion	Self-propelled movement of a cell or organism from one location to another.	CDH2 | VAV3 | CELF3 | DAB1 | FLRT2 | IGF1R | ITGB6 | MYO10 | NOS3 | PRKG1 | PTPRG | PROK2 | SDC2 | BRAF | SEMA5A | TAOK2
turquoise	0.30119	GO:0048468	cell development	The process whose specific outcome is the progression of the cell over time; from its formation to the mature structure. Cell development does not include the steps involved in committing a cell to a specific fate.	CDH2 | VAV3 | PACRG | DAB1 | FLRT2 | IGF1R | MYO10 | WNT16 | PRKG1 | SULF2 | PTPRD | PTPRG | SDC2 | SOX5 | BRAF | TCF4 | PREX2 | SEMA5A
turquoise	0.30119	GO:0000904	cell morphogenesis involved in differentiation	The change in form (cell shape and size) that occurs when relatively unspecialized cells; e.g. embryonic or regenerative cells; acquire specialized structural and/or functional features that characterize the cells; tissues; or organs of the mature organism or some other relatively stable phase of the organism's life history.	VAV3 | DAB1 | FLRT2 | IGF1R | MYO10 | WNT16 | PTPRD | SDC2 | BRAF | PREX2 | SEMA5A
turquoise	0.30119	GO:0031175	neuron projection development	The process whose specific outcome is the progression of a neuron projection over time; from its formation to the mature structure. A neuron projection is any process extending from a neural cell; such as axons or dendrites (collectively called neurites).	VAV3 | DAB1 | FLRT2 | IGF1R | MYO10 | PRKG1 | PTPRD | PTPRG | SDC2 | PREX2 | SEMA5A
turquoise	0.30119	GO:0048699	generation of neurons	The process in which nerve cells are generated. This includes the production of neuroblasts and their differentiation into neurons.	VAV3 | DAB1 | FLRT2 | IGF1R | MYO10 | WNT16 | PRKG1 | PTPRD | PTPRG | SDC2 | SOX5 | TCF4 | PREX2 | SEMA5A
turquoise	0.30119	GO:0007399	nervous system development	The process whose specific outcome is the progression of nervous tissue over time; from its formation to its mature state.	CDH2 | VAV3 | DAB1 | FOS | FLRT2 | SERINC5 | IGF1R | MYO10 | WNT16 | PRKG1 | SULF2 | PTPRD | PTPRG | SDC2 | SOX5 | TCF4 | PREX2 | SEMA5A
turquoise	0.30119	GO:0016358	dendrite development	The process whose specific outcome is the progression of the dendrite over time; from its formation to the mature structure. A dendrite is a freely branching protoplasmic process of a nerve cell.	DAB1 | PRKG1 | PTPRD | SDC2 | PREX2
turquoise	0.30119	GO:0048870	cell motility	Any process involved in the controlled self-propelled movement of a cell that results in translocation of the cell from one place to another.	CDH2 | VAV3 | CELF3 | DAB1 | FLRT2 | IGF1R | NOS3 | PRKG1 | PTPRG | SDC2 | BRAF | SEMA5A | TAOK2
turquoise	0.333891	GO:0007155	cell adhesion	The attachment of a cell; either to another cell or to an underlying substrate such as the extracellular matrix; via cell adhesion molecules.	CDH2 | VAV3 | CTNND2 | DAB1 | FLRT2 | ITGB6 | MYO10 | KIF26B | PRKG1 | PTPRD | PCDH15 | BRAF | SEMA5A | TAOK2
turquoise	0.403967	GO:0035335	peptidyl-tyrosine dephosphorylation	The removal of phosphoric residues from peptidyl-O-phospho-tyrosine to form peptidyl-tyrosine.	PTPRB | PTPRD | PTPRG | PTPRN2
turquoise	0.403967	GO:0048667	cell morphogenesis involved in neuron differentiation	The process in which the structures of a neuron are generated and organized. This process occurs while the initially relatively unspecialized cell is acquiring the specialized features of a neuron.	VAV3 | DAB1 | FLRT2 | IGF1R | MYO10 | PTPRD | SDC2 | PREX2 | SEMA5A
turquoise	0.403967	GO:0016477	cell migration	The controlled self-propelled movement of a cell from one site to a destination guided by molecular cues. Cell migration is a central process in the development and maintenance of multicellular organisms.	CDH2 | VAV3 | DAB1 | FLRT2 | IGF1R | NOS3 | PRKG1 | PTPRG | SDC2 | BRAF | SEMA5A | TAOK2
turquoise	0.404846	GO:0048812	neuron projection morphogenesis	The process in which the anatomical structures of a neuron projection are generated and organized. A neuron projection is any process extending from a neural cell; such as axons or dendrites.	VAV3 | DAB1 | FLRT2 | IGF1R | MYO10 | PTPRD | SDC2 | PREX2 | SEMA5A
turquoise	0.443835	GO:0048666	neuron development	The process whose specific outcome is the progression of a neuron over time; from initial commitment of the cell to a specific fate; to the fully functional differentiated cell.	VAV3 | DAB1 | FLRT2 | IGF1R | MYO10 | PRKG1 | PTPRD | PTPRG | SDC2 | PREX2 | SEMA5A
turquoise	0.443835	GO:0050767	regulation of neurogenesis	Any process that modulates the frequency; rate or extent of neurogenesis; the origin and formation of neurons.	DAB1 | FLRT2 | PTPRD | PTPRG | SDC2 | SOX5 | TCF4 | SEMA5A
turquoise	0.445503	GO:0060284	regulation of cell development	Any process that modulates the rate; frequency or extent of the progression of the cell over time; from its formation to the mature structure. Cell development does not include the steps involved in committing a cell to a specific fate.	DAB1 | FLRT2 | PTPRD | PTPRG | SDC2 | SOX5 | BRAF | TCF4 | SEMA5A
turquoise	0.445503	GO:0022604	regulation of cell morphogenesis	Any process that modulates the frequency; rate or extent of cell morphogenesis. Cell morphogenesis is the developmental process in which the shape of a cell is generated and organized.	DAB1 | MYO10 | PTPRD | SDC2 | BRAF | SEMA5A | TAOK2
turquoise	0.479266	GO:0045664	regulation of neuron differentiation	Any process that modulates the frequency; rate or extent of neuron differentiation.	DAB1 | PTPRD | PTPRG | SDC2 | SOX5 | TCF4 | SEMA5A
turquoise	0.491518	GO:0009653	anatomical structure morphogenesis	The process in which anatomical structures are generated and organized. Morphogenesis pertains to the creation of form.	CDH2 | VAV3 | CTNND2 | DAB1 | FLRT2 | IGF1R | MYO10 | NOS3 | PCSK5 | WNT16 | KIF26B | PTPRB | PTPRD | PROK2 | SDC2 | BRAF | PREX2 | SEMA5A | TAOK2
turquoise	0.503984	GO:0000902	cell morphogenesis	The developmental process in which the size or shape of a cell is generated and organized.	VAV3 | DAB1 | FLRT2 | IGF1R | MYO10 | WNT16 | PTPRD | SDC2 | BRAF | PREX2 | SEMA5A | TAOK2
turquoise	0.536083	GO:0032502	developmental process	A biological process whose specific outcome is the progression of an integrated living unit: an anatomical structure (which may be a subcellular structure; cell; tissue; or organ); or organism over time from an initial condition to a later condition.	CDH2 | VAV3 | PACRG | CTNND2 | DAB1 | SMC5 | DIP2A | SYNE1 | FOS | FLRT2 | SERINC5 | EYS | IGF1R | ITGB6 | MYO10 | NOS3 | PCSK5 | WNT16 | KIF26B | PRKG1 | SULF2 | PTPRB | PTPRD | PTPRG | PROK2 | SDC2 | SOX5 | BRAF | TCF4 | PREX2 | SEMA5A | TAOK2
turquoise	0.574958	GO:0010544	negative regulation of platelet activation	Any process that decreases the rate or frequency of platelet activation. Platelet activation is a series of progressive; overlapping events triggered by exposure of the platelets to subendothelial tissue.	NOS3 | PRKG1
turquoise	0.639053	GO:0014074	response to purine-containing compound	Any process that results in a change in state or activity of a cell or an organism (in terms of movement; secretion; enzyme production; gene expression; etc.) as a result of a purine-containing compound stimulus.	FOS | KCNE1 | SDC2 | BRAF
turquoise	0.653422	GO:0048856	anatomical structure development	The biological process whose specific outcome is the progression of an anatomical structure from an initial condition to its mature state. This process begins with the formation of the structure and ends with the mature structure; whatever form that may be including its natural destruction. An anatomical structure is any biological entity that occupies space and is distinguished from its surround…	CDH2 | VAV3 | PACRG | CTNND2 | DAB1 | SYNE1 | FOS | FLRT2 | SERINC5 | EYS | IGF1R | MYO10 | NOS3 | PCSK5 | WNT16 | KIF26B | PRKG1 | SULF2 | PTPRB | PTPRD | PTPRG | PROK2 | SDC2 | SOX5 | BRAF | TCF4 | PREX2 | SEMA5A | TAOK2
turquoise	0.786266	GO:1902531	regulation of intracellular signal transduction	Any process that modulates the frequency; rate or extent of intracellular signal transduction.	CDH2 | VAV3 | DAB1 | IGF1R | WNT16 | ELMOD1 | PRKG1 | PTPRN2 | RGS7 | PROK2 | BRAF | PREX2 | SEMA5A | TAOK2
turquoise	0.955247	GO:0006928	movement of cell or subcellular component	The directed; self-propelled movement of a cell or subcellular component without the involvement of an external agent such as a transporter or a pore.	CDH2 | VAV3 | CELF3 | DAB1 | FLRT2 | IGF1R | MYO10 | NOS3 | PRKG1 | PTPRG | SDC2 | BRAF | SEMA5A | TAOK2
turquoise	0.955247	GO:0023051	regulation of signaling	Any process that modulates the frequency; rate or extent of a signaling process.	CDH2 | VAV3 | CTNND2 | DAB1 | CACNG4 | GRM8 | IGF1R | KCNB1 | NOS3 | WNT16 | ELMOD1 | PRKG1 | SULF2 | PTPRN2 | RGS7 | PROK2 | BRAF | PREX2 | SEMA5A | TAOK2
turquoise	0.955247	GO:0035556	intracellular signal transduction	The process in which a signal is passed on to downstream components within the cell; which become activated themselves to further propagate the signal and finally trigger a change in the function or state of the cell.	CDH2 | VAV3 | DAB1 | FOS | FLRT2 | PCLO | IGF1R | NOS3 | WNT16 | PRKG1 | RGS7 | PROK2 | BRAF | STAT4 | PREX2 | SEMA5A | TAOK2
turquoise	0.955247	GO:0031344	regulation of cell projection organization	Any process that modulates the frequency; rate or extent of a process involved in the formation; arrangement of constituent parts; or disassembly of cell projections.	DAB1 | MYO10 | PTPRD | PTPRG | SDC2 | SEMA5A
turquoise	0.955247	GO:0048858	cell projection morphogenesis	The process in which the anatomical structures of a cell projection are generated and organized.	VAV3 | DAB1 | FLRT2 | IGF1R | MYO10 | PTPRD | SDC2 | PREX2 | SEMA5A
turquoise	0.955247	GO:2000352	negative regulation of endothelial cell apoptotic process	Any process that stops; prevents or reduces the frequency; rate or extent of endothelial cell apoptotic process.	BRAF | SEMA5A
turquoise	0.955247	GO:0030030	cell projection organization	A process that is carried out at the cellular level which results in the assembly; arrangement of constituent parts; or disassembly of a prolongation or process extending from a cell; e.g. a flagellum or axon.	VAV3 | DAB1 | FLRT2 | IGF1R | MYO10 | PRKG1 | PTPRD | PTPRG | SDC2 | PREX2 | SEMA5A
turquoise	0.955247	GO:0021813	cell-cell adhesion involved in neuronal-glial interactions involved in cerebral cortex radial glia guided migration	The interaction between two cells that modulates the association of a neuronal cell and a glial cell involved in glial-mediated radial cell migration in the cerebral cortex.	DAB1
turquoise	0.955247	GO:0048250	mitochondrial iron ion transport	The directed movement of iron ions into; out of or within a mitochondrion.	SLC25A37
turquoise	0.955247	GO:0051389	inactivation of MAPKK activity	Any process that terminates the activity of the active enzyme MAP kinase kinase (MAPKK).	IGF1R
turquoise	0.955247	GO:1990256	signal clustering	Grouping of multiple copies of a signal at a cellular location. May promote receptor clustering and alter the signal transduction response.	SEMA5A
turquoise	0.955247	GO:0032990	cell part morphogenesis	The process in which the anatomical structures of a cell part are generated and organized.	VAV3 | DAB1 | FLRT2 | IGF1R | MYO10 | PTPRD | SDC2 | PREX2 | SEMA5A
turquoise	0.955247	GO:0043410	positive regulation of MAPK cascade	Any process that activates or increases the frequency; rate or extent of signal transduction mediated by the MAPK cascade.	CDH2 | IGF1R | WNT16 | PROK2 | BRAF | TAOK2
turquoise	0.955247	GO:0007275	multicellular organismal development	The biological process whose specific outcome is the progression of a multicellular organism over time from an initial condition (e.g. a zygote or a young adult) to a later condition (e.g. a multicellular animal or an aged adult).	CDH2 | VAV3 | CTNND2 | DAB1 | DIP2A | FOS | FLRT2 | SERINC5 | IGF1R | ITGB6 | MYO10 | NOS3 | PCSK5 | WNT16 | KIF26B | PRKG1 | SULF2 | PTPRB | PTPRD | PTPRG | PROK2 | SDC2 | SOX5 | BRAF | TCF4 | PREX2 | SEMA5A
turquoise	0.992705	GO:0006470	protein dephosphorylation	The process of removing one or more phosphoric residues from a protein.	PTPRB | PTPRD | PTPRG | PTPRN2
turquoise	0.992705	GO:0010975	regulation of neuron projection development	Any process that modulates the rate; frequency or extent of neuron projection development. Neuron projection development is the process whose specific outcome is the progression of a neuron projection over time; from its formation to the mature structure. A neuron projection is any process extending from a neural cell; such as axons or dendrites (collectively called neurites).	DAB1 | PTPRD | PTPRG | SDC2 | SEMA5A
turquoise	0.992705	GO:0006939	smooth muscle contraction	A process in which force is generated within smooth muscle tissue; resulting in a change in muscle geometry. Force generation involves a chemo-mechanical energy conversion step that is carried out by the actin/myosin complex activity; which generates force through ATP hydrolysis. Smooth muscle differs from striated muscle in the much higher actin/myosin ratio; the absence of conspicuous sarcomere…	PRKG1 | SULF2 | PROK2
turquoise	0.992705	GO:0010977	negative regulation of neuron projection development	Any process that decreases the rate; frequency or extent of neuron projection development. Neuron projection development is the process whose specific outcome is the progression of a neuron projection over time; from its formation to the mature structure. A neuron projection is any process extending from a neural cell; such as axons or dendrites (collectively called neurites).	DAB1 | PTPRG | SEMA5A
turquoise	0.992705	GO:0051591	response to cAMP	Any process that results in a change in state or activity of a cell or an organism (in terms of movement; secretion; enzyme production; gene expression; etc.) as a result of a cAMP (cyclic AMP; adenosine 3';5'-cyclophosphate) stimulus.	FOS | KCNE1 | BRAF
turquoise	0.992705	GO:0010543	regulation of platelet activation	Any process that modulates the rate or frequency of platelet activation. Platelet activation is a series of progressive; overlapping events triggered by exposure of the platelets to subendothelial tissue.	NOS3 | PRKG1
turquoise	0.992705	GO:0007409	axonogenesis	De novo generation of a long process of a neuron; that carries efferent (outgoing) action potentials from the cell body towards target cells. Refers to the morphogenesis or creation of shape or form of the developing axon.	VAV3 | DAB1 | FLRT2 | IGF1R | MYO10 | SDC2 | SEMA5A
turquoise	0.992705	GO:0030155	regulation of cell adhesion	Any process that modulates the frequency; rate or extent of attachment of a cell to another cell or to the extracellular matrix.	VAV3 | DAB1 | MYO10 | KIF26B | PRKG1 | BRAF | SEMA5A
turquoise	0.994043	GO:0045597	positive regulation of cell differentiation	Any process that activates or increases the frequency; rate or extent of cell differentiation.	CDH2 | DAB1 | FOS | PTPRD | SOX5 | BRAF | TCF4 | SEMA5A
turquoise	1	GO:0014065	phosphatidylinositol 3-kinase signaling	A series of reactions within the signal-receiving cell; mediated by the intracellular phosphatidylinositol 3-kinase (PI3K). Many cell surface receptor linked signaling pathways signal through PI3K to regulate numerous cellular functions.	IGF1R | WNT16 | PREX2
turquoise	1	GO:0006029	proteoglycan metabolic process	The chemical reactions and pathways involving proteoglycans; any glycoprotein in which the carbohydrate units are glycosaminoglycans.	MAMDC2 | SULF2 | SDC2
turquoise	1	GO:0048813	dendrite morphogenesis	The process in which the anatomical structures of a dendrite are generated and organized. A dendrite is a freely branching protoplasmic process of a nerve cell.	PTPRD | SDC2 | PREX2
turquoise	1	GO:0098742	cell-cell adhesion via plasma-membrane adhesion molecules	The attachment of one cell to another cell via adhesion molecules that are at least partially embedded in the cell membrane.	CDH2 | DAB1 | PTPRD | PCDH15
turquoise	1	GO:0048731	system development	The process whose specific outcome is the progression of an organismal system over time; from its formation to the mature structure. A system is a regularly interacting or interdependent group of organs or tissues that work together to carry out a given biological process.	CDH2 | VAV3 | DAB1 | FOS | FLRT2 | SERINC5 | IGF1R | MYO10 | NOS3 | PCSK5 | WNT16 | KIF26B | PRKG1 | SULF2 | PTPRB | PTPRD | PTPRG | PROK2 | SDC2 | SOX5 | BRAF | TCF4 | PREX2 | SEMA5A
turquoise	1	GO:0061564	axon development	The progression of an axon over time. Covers axonogenesis (de novo generation of an axon) and axon regeneration (regrowth); as well as processes pertaining to the progression of the axon over time (fasciculation and defasciculation).	VAV3 | DAB1 | FLRT2 | IGF1R | MYO10 | SDC2 | SEMA5A
turquoise	1	GO:0050794	regulation of cellular process	Any process that modulates the frequency; rate or extent of a cellular process; any of those that are carried out at the cellular level; but are not necessarily restricted to a single cell. For example; cell communication occurs among more than one cell; but occurs at the cellular level.	CDH2 | VAV3 | FOXN3 | CELF3 | PACRG | CTNND2 | DAB1 | ELAVL2 | SMC5 | DIP2A | FOS | FLRT2 | ZBTB20 | CACNG4 | PCLO | RCOR2 | GRM8 | IGF1R | ITGB6 | KCNB1 | KCNE1 | MYO10 | NOS3 | PCSK5 | WNT16 | KIF26B | ZNF532 | PPP2R2B | ELMOD1 | PRKG1 | SULF2 | PTPRD | PTPRG | PTPRN2 | RGS7 | PROK2 | SDC2 | SON | SOX5 | BRAF | STAT4 | TCF4 | PREX2 | MAML2 | EIF3H | SEMA5A | TAOK2
turquoise	1	GO:0098609	cell-cell adhesion	The attachment of one cell to another cell via adhesion molecules.	CDH2 | DAB1 | PTPRD | PCDH15
turquoise	1	GO:0051716	cellular response to stimulus	Any process that results in a change in state or activity of a cell (in terms of movement; secretion; enzyme production; gene expression; etc.) as a result of a stimulus. The process begins with detection of the stimulus by a cell and ends with a change in state or activity or the cell.	CDH2 | VAV3 | FOXN3 | PACRG | CTNND2 | DAB1 | SMC5 | FOS | FLRT2 | CACNG4 | PCLO | GRM8 | IGF1R | ITGB6 | KCNE1 | MYO10 | NOS3 | PCSK5 | WNT16 | PPP2R2B | PRKG1 | SULF2 | PTPRD | PTPRG | RGS7 | PROK2 | SDC2 | SOX5 | BRAF | STAT4 | PREX2 | MAML2 | SEMA5A | TAOK2
turquoise	1	GO:0007167	enzyme linked receptor protein signaling pathway	Any series of molecular signals initiated by the binding of an extracellular ligand to a receptor on the surface of the target cell; where the receptor possesses catalytic activity or is closely associated with an enzyme such as a protein kinase; and ending with regulation of a downstream cellular process; e.g. transcription.	VAV3 | FOS | IGF1R | NOS3 | PCSK5 | SULF2 | PTPRD | PTPRG | SDC2 | BRAF
turquoise	1	GO:0007157	heterophilic cell-cell adhesion via plasma membrane cell adhesion molecules	The attachment of an adhesion molecule in one cell to a nonidentical adhesion molecule in an adjacent cell.	CDH2 | PTPRD
turquoise	1	GO:0031345	negative regulation of cell projection organization	Any process that stops; prevents; or reduces the frequency; rate or extent of a process involved in the formation; arrangement of constituent parts; or disassembly of cell projections.	DAB1 | PTPRG | SEMA5A
turquoise	1	GO:0014740	negative regulation of muscle hyperplasia	Any process that stops; prevents; or reduces the frequency; rate; or extent of muscle hyperplasia.	NOS3
turquoise	1	GO:0014806	smooth muscle hyperplasia	A process; occurring in smooth muscle; in which there is an increase in cell number by cell division; often leading to an increase in the size of an organ.	NOS3
turquoise	1	GO:0014846	esophagus smooth muscle contraction	A process in which force is generated within smooth muscle tissue; resulting in a change in muscle geometry. This process occurs in the esophagus. Force generation involves a chemo-mechanical energy conversion step that is carried out by the actin/myosin complex activity; which generates force through ATP hydrolysis. The esophagus is the muscular membranous segment between the pharynx and the sto…	SULF2
turquoise	1	GO:0021589	cerebellum structural organization	The process that contributes to the act of creating the structural organization of the cerebellum. This process pertains to the physical shaping of a rudimentary structure. The cerebellum is the portion of the brain in the back of the head between the cerebrum and the pons. The cerebellum controls balance for walking and standing; modulates the force and range of movement and is involved in the l…	DAB1
turquoise	1	GO:0034184	positive regulation of maintenance of mitotic sister chromatid cohesion	Any process that increases the extent to which the association between sister chromatids of a replicated chromosome is maintained during a mitotic cell cycle.	SMC5
turquoise	1	GO:0072092	ureteric bud invasion	The process in which the ureteric bud grows along its axis and contributes to the formation of the metanephros.	KIF26B
turquoise	1	GO:2000351	regulation of endothelial cell apoptotic process	Any process that modulates the frequency; rate or extent of endothelial cell apoptotic process.	BRAF | SEMA5A
turquoise	1	GO:0031572	G2 DNA damage checkpoint	A cell cycle checkpoint that detects and negatively regulates progression from G2 to M phase in the cell cycle in response to DNA damage.	FOXN3 | TAOK2
turquoise	1	GO:0032483	regulation of Rab protein signal transduction	Any process that modulates the frequency; rate or extent of Rab protein signal transduction.	VAV3 | ELMOD1 | PRKG1 | PTPRN2 | RGS7 | PREX2
turquoise	1	GO:0032485	regulation of Ral protein signal transduction	Any process that modulates the frequency; rate or extent of Ral protein signal transduction.	VAV3 | ELMOD1 | PRKG1 | PTPRN2 | RGS7 | PREX2
turquoise	1	GO:0043087	regulation of GTPase activity	Any process that modulates the rate of GTP hydrolysis by a GTPase.	VAV3 | ELMOD1 | PRKG1 | PTPRN2 | RGS7 | PREX2
turquoise	1	GO:0048514	blood vessel morphogenesis	The process in which the anatomical structures of blood vessels are generated and organized. The blood vessel is the vasculature carrying blood.	CDH2 | VAV3 | NOS3 | PTPRB | PROK2 | SEMA5A
turquoise	1	GO:0007169	transmembrane receptor protein tyrosine kinase signaling pathway	A series of molecular signals initiated by the binding of an extracellular ligand to a receptor on the surface of the target cell where the receptor possesses tyrosine kinase activity; and ending with regulation of a downstream cellular process; e.g. transcription.	VAV3 | IGF1R | NOS3 | PCSK5 | SULF2 | PTPRG | SDC2 | BRAF
turquoise	1	GO:0009893	positive regulation of metabolic process	Any process that activates or increases the frequency; rate or extent of the chemical reactions and pathways within a cell or an organism.	CDH2 | VAV3 | CELF3 | DAB1 | SMC5 | FOS | SERINC5 | IGF1R | NOS3 | WNT16 | ELMOD1 | RGS7 | PROK2 | SOX5 | BRAF | STAT4 | TCF4 | PREX2 | MAML2 | TAOK2
turquoise	1	GO:0032487	regulation of Rap protein signal transduction	Any process that modulates the frequency; rate or extent of Rap protein signal transduction.	VAV3 | ELMOD1 | PRKG1 | PTPRN2 | RGS7 | PREX2
turquoise	1	GO:0032489	regulation of Cdc42 protein signal transduction	Any process that modulates the frequency; rate or extent of Cdc42 protein signal transduction.	VAV3 | ELMOD1 | PRKG1 | PTPRN2 | RGS7 | PREX2
turquoise	1	GO:0035020	regulation of Rac protein signal transduction	Any process that modulates the frequency; rate or extent of Rac protein signal transduction.	VAV3 | ELMOD1 | PRKG1 | PTPRN2 | RGS7 | PREX2
turquoise	1	GO:0071277	cellular response to calcium ion	Any process that results in a change in state or activity of a cell (in terms of movement; secretion; enzyme production; gene expression; etc.) as a result of a calcium ion stimulus.	FOS | BRAF
turquoise	1	GO:0072577	endothelial cell apoptotic process	Any apoptotic process in an endothelial cell. An endothelial cell comprises the outermost layer or lining of anatomical structures and can be squamous or cuboidal.	BRAF | SEMA5A
turquoise	1	GO:0007166	cell surface receptor signaling pathway	A series of molecular signals initiated by activation of a receptor on the surface of a cell. The pathway begins with binding of an extracellular ligand to a cell surface receptor; or for receptors that signal in the absence of a ligand; by ligand-withdrawal or the activity of a constitutively active receptor. The pathway ends with regulation of a downstream cellular process; e.g. transcription.	CDH2 | VAV3 | FOS | CACNG4 | GRM8 | IGF1R | ITGB6 | MYO10 | NOS3 | PCSK5 | WNT16 | SULF2 | PTPRD | PTPRG | RGS7 | PROK2 | SDC2 | BRAF | STAT4 | PREX2 | MAML2
turquoise	1	GO:0023052	signaling	The entirety of a process in which information is transmitted within a biological system. This process begins with an active signal and ends when a cellular response has been triggered.	CDH2 | VAV3 | CTNND2 | DAB1 | FOS | FLRT2 | CACNG4 | PCLO | GRM8 | IGF1R | ITGB6 | KCNB1 | KCNE1 | MYO10 | NOS3 | PCSK5 | WNT16 | PPP2R2B | PRKG1 | SULF2 | PTPRD | PTPRG | RGS7 | PROK2 | SDC2 | BRAF | STAT4 | PREX2 | MAML2 | SEMA5A | TAOK2
turquoise	1	GO:0007612	learning	Any process in an organism in which a relatively long-lasting adaptive behavioral change occurs as the result of experience.	CTNND2 | FOS | BRAF
turquoise	1	GO:0006796	phosphate-containing compound metabolic process	The chemical reactions and pathways involving the phosphate group; the anion or salt of any phosphoric acid.	CDH2 | VAV3 | DAB1 | FOS | SERINC5 | GRM8 | IGF1R | NOS3 | WNT16 | PRKG1 | PTPRB | PTPRD | PTPRG | PTPRN2 | PROK2 | BRAF | STAT4 | TAOK2
turquoise	1	GO:0007165	signal transduction	The cellular process in which a signal is conveyed to trigger a change in the activity or state of a cell. Signal transduction begins with reception of a signal (e.g. a ligand binding to a receptor or receptor activation by a stimulus such as light); or for signal transduction in the absence of ligand; signal-withdrawal or the activity of a constitutively active receptor. Signal transduction ends…	CDH2 | VAV3 | CTNND2 | DAB1 | FOS | FLRT2 | CACNG4 | PCLO | GRM8 | IGF1R | ITGB6 | MYO10 | NOS3 | PCSK5 | WNT16 | PPP2R2B | PRKG1 | SULF2 | PTPRD | PTPRG | RGS7 | PROK2 | SDC2 | BRAF | STAT4 | PREX2 | MAML2 | SEMA5A | TAOK2
turquoise	1	GO:0000165	MAPK cascade	An intracellular protein kinase cascade containing at least a MAPK; a MAPKK and a MAP3K. The cascade can also contain two additional tiers: the upstream MAP4K and the downstream MAP Kinase-activated kinase (MAPKAPK). The kinases in each tier phosphorylate and activate the kinases in the downstream tier to transmit a signal within a cell.	CDH2 | FOS | IGF1R | WNT16 | PROK2 | BRAF | TAOK2
turquoise	1	GO:0046683	response to organophosphorus	Any process that results in a change in state or activity of a cell or an organism (in terms of movement; secretion; enzyme production; gene expression; etc.) as a result of an organophosphorus stimulus. Organophosphorus is a compound containing phosphorus bound to an organic molecule; several organophosphorus compounds are used as insecticides; and they are highly toxic cholinesterase inhibitors.	FOS | KCNE1 | BRAF
turquoise	1	GO:0045840	positive regulation of mitotic nuclear division	Any process that activates or increases the frequency; rate or extent of mitosis.	SMC5 | IGF1R
turquoise	1	GO:0035023	regulation of Rho protein signal transduction	Any process that modulates the frequency; rate or extent of Rho protein signal transduction.	VAV3 | ELMOD1 | PRKG1 | PTPRN2 | RGS7 | PREX2
turquoise	1	GO:0009966	regulation of signal transduction	Any process that modulates the frequency; rate or extent of signal transduction.	CDH2 | VAV3 | DAB1 | CACNG4 | IGF1R | NOS3 | WNT16 | ELMOD1 | PRKG1 | SULF2 | PTPRN2 | RGS7 | PROK2 | BRAF | PREX2 | SEMA5A | TAOK2
turquoise	1	GO:0003408	optic cup formation involved in camera-type eye development	The developmental process pertaining to the initial formation of the optic cup; a two-walled vesicle formed from the optic vesicle.	WNT16
turquoise	1	GO:0021942	radial glia guided migration of Purkinje cell	The migration of postmitotic a Purkinje cell along radial glial cells from the ventricular zone to the Purkinje cell layer.	DAB1
turquoise	1	GO:0090292	nuclear matrix anchoring at nuclear membrane	The process in which the nuclear matrix; the dense fibrillar network lying on the inner side of the nuclear membrane; is directly or indirectly linked to the nuclear membrane.	SYNE1
turquoise	1	GO:0097477	lateral motor column neuron migration	The orderly movement of a lateral motor column neuron from one site to another. A lateral motor column neuron is a motor neuron that is generated only on limb levels and send axons into the limb mesenchyme.	DAB1
turquoise	1	GO:2000301	negative regulation of synaptic vesicle exocytosis	Any process that stops; prevents or reduces the frequency; rate or extent of synaptic vesicle exocytosis.	BRAF
turquoise	1	GO:0045666	positive regulation of neuron differentiation	Any process that activates or increases the frequency; rate or extent of neuron differentiation.	DAB1 | PTPRD | TCF4 | SEMA5A
turquoise	1	GO:0051403	stress-activated MAPK cascade	A series of molecular signals in which a stress-activated MAP kinase cascade relays one or more of the signals; MAP kinase cascades involve at least three protein kinase activities and culminate in the phosphorylation and activation of a MAP kinase.	FOS | IGF1R | WNT16 | TAOK2
turquoise	1	GO:0031098	stress-activated protein kinase signaling cascade	A series of molecular signals in which a stress-activated protein kinase (SAPK) cascade relays one or more of the signals.	FOS | IGF1R | WNT16 | TAOK2
turquoise	1	GO:0045595	regulation of cell differentiation	Any process that modulates the frequency; rate or extent of cell differentiation; the process in which relatively unspecialized cells acquire specialized structural and functional features.	CDH2 | DAB1 | FOS | FLRT2 | PTPRD | PTPRG | SDC2 | SOX5 | BRAF | TCF4 | SEMA5A
turquoise	1	GO:0019222	regulation of metabolic process	Any process that modulates the frequency; rate or extent of the chemical reactions and pathways within a cell or an organism.	CDH2 | VAV3 | FOXN3 | CELF3 | CTNND2 | DAB1 | ELAVL2 | SMC5 | DIP2A | FOS | SERINC5 | ZBTB20 | RCOR2 | GRM8 | IGF1R | NOS3 | WNT16 | ZNF532 | PPP2R2B | ELMOD1 | PRKG1 | PTPRN2 | RGS7 | PROK2 | SON | SOX5 | BRAF | STAT4 | TCF4 | PREX2 | MAML2 | EIF3H | TAOK2
turquoise	1	GO:0042327	positive regulation of phosphorylation	Any process that activates or increases the frequency; rate or extent of addition of phosphate groups to a molecule.	CDH2 | VAV3 | DAB1 | IGF1R | WNT16 | PROK2 | BRAF | TAOK2
turquoise	1	GO:0044708	single-organism behavior	The specific behavior of a single organism in response to external or internal stimuli.	CTNND2 | DAB1 | FOS | BRAF | PREX2
turquoise	1	GO:0030195	negative regulation of blood coagulation	Any process that stops; prevents; or reduces the frequency; rate or extent of blood coagulation.	NOS3 | PRKG1
turquoise	1	GO:0023014	signal transduction by phosphorylation	A process in which the transfer of one or more phosphate groups to a substrate transmits a signal to the phosphorylated substrate.	CDH2 | FOS | IGF1R | WNT16 | PROK2 | BRAF | TAOK2
turquoise	1	GO:0090398	cellular senescence	A cell aging process stimulated in response to cellular stress; whereby normal cells lose the ability to divide through irreversible cell cycle arrest.	SMC5 | WNT16
turquoise	1	GO:0001764	neuron migration	The characteristic movement of an immature neuron from germinal zones to specific positions where they will reside as they mature.	DAB1 | FLRT2 | PRKG1
turquoise	1	GO:0010770	positive regulation of cell morphogenesis involved in differentiation	Any process that increases the frequency; rate or extent of cell morphogenesis contributing to cell differentiation. Cell morphogenesis involved in differentiation is the change in form (cell shape and size) that occurs when relatively unspecialized cells acquire specialized structural and/or functional features that characterize the cells; tissues; or organs of the mature organism or some other …	PTPRD | BRAF | SEMA5A
turquoise	1	GO:0072358	cardiovascular system development	The process whose specific outcome is the progression of the cardiovascular system over time; from its formation to the mature structure. The cardiovascular system is the anatomical system that has as its parts the heart and blood vessels.	CDH2 | VAV3 | NOS3 | PCSK5 | WNT16 | PTPRB | PROK2 | SEMA5A
turquoise	1	GO:0010720	positive regulation of cell development	Any process that increases the rate; frequency or extent of the progression of the cell over time; from its formation to the mature structure. Cell development does not include the steps involved in committing a cell to a specific fate.	DAB1 | PTPRD | BRAF | TCF4 | SEMA5A
turquoise	1	GO:0050771	negative regulation of axonogenesis	Any process that stops; prevents; or reduces the frequency; rate or extent of axonogenesis.	DAB1 | SEMA5A
turquoise	1	GO:0050819	negative regulation of coagulation	Any process that stops; prevents; or reduces the frequency; rate or extent of coagulation.	NOS3 | PRKG1
turquoise	1	GO:0060548	negative regulation of cell death	Any process that decreases the rate or frequency of cell death. Cell death is the specific activation or halting of processes within a cell so that its vital functions markedly cease; rather than simply deteriorating gradually over time; which culminates in cell death.	PACRG | IGF1R | NOS3 | WNT16 | PROK2 | SON | BRAF | SEMA5A
turquoise	1	GO:0046578	regulation of Ras protein signal transduction	Any process that modulates the frequency; rate or extent of Ras protein signal transduction.	VAV3 | ELMOD1 | PRKG1 | PTPRN2 | RGS7 | PREX2
turquoise	1	GO:0014805	smooth muscle adaptation	Any process in which smooth muscle adapts; with consequent modifications to structural and/or functional phenotypes; in response to a stimulus. Stimuli include contractile activity; loading conditions; substrate supply; and environmental factors. These adaptive events occur in both muscle fibers and associated structures (motoneurons and capillaries); and they involve alterations in regulatory me…	NOS3
turquoise	1	GO:0032455	nerve growth factor processing	The generation of a mature nerve growth factor (NGF) by proteolysis of a precursor.	PCSK5
turquoise	1	GO:0060005	vestibular reflex	A reflex process in which a response to an angular or linear acceleration stimulus begins with an afferent nerve impulse from a receptor in the inner ear and ends with the compensatory action of eye muscles. Signaling never reaches a level of consciousness.	TMC2
turquoise	1	GO:0090403	oxidative stress-induced premature senescence	A cellular senescence process associated with the dismantling of a cell as a response to oxidative stress; e.g. high levels of reactive oxygen species; such as superoxide anions; hydrogen peroxide; and hydroxyl radicals.	WNT16
turquoise	1	GO:0097476	spinal cord motor neuron migration	The orderly movement of a spinal cord motor neuron from one site to another. A spinal cord motor neuron is a motor neuron that passes from the spinal cord toward or to a muscle and conducts an impulse that causes movement.	DAB1
turquoise	1	GO:2000741	positive regulation of mesenchymal stem cell differentiation	Any process that activates or increases the frequency; rate or extent of mesenchymal stem cell differentiation.	SOX5
turquoise	1	GO:0007605	sensory perception of sound	The series of events required for an organism to receive an auditory stimulus; convert it to a molecular signal; and recognize and characterize the signal. Sonic stimuli are detected in the form of vibrations and are processed to form a sound.	TMC2 | KCNE1 | PCDH15
turquoise	1	GO:0050877	neurological system process	A organ system process carried out by any of the organs or tissues of neurological system.	TMC2 | CTNND2 | FOS | CACNG4 | GRM8 | EYS | KCNE1 | PROK2 | PCDH15 | BRAF
turquoise	1	GO:0006940	regulation of smooth muscle contraction	Any process that modulates the frequency; rate or extent of smooth muscle contraction.	PRKG1 | PROK2
turquoise	1	GO:0001568	blood vessel development	The process whose specific outcome is the progression of a blood vessel over time; from its formation to the mature structure. The blood vessel is the vasculature carrying blood.	CDH2 | VAV3 | NOS3 | PTPRB | PROK2 | SEMA5A
turquoise	1	GO:0042493	response to drug	Any process that results in a change in state or activity of a cell or an organism (in terms of movement; secretion; enzyme production; gene expression; etc.) as a result of a drug stimulus. A drug is a substance used in the diagnosis; treatment or prevention of a disease.	VAV3 | DAB1 | FOS | ABCB4 | BRAF
turquoise	1	GO:0055123	digestive system development	The process whose specific outcome is the progression of the digestive system over time; from its formation to the mature structure. The digestive system is the entire structure in which digestion takes place. Digestion is all of the physical; chemical; and biochemical processes carried out by multicellular organisms to break down ingested nutrients into components that may be easily absorbed and…	DAB1 | IGF1R | PCSK5
turquoise	1	GO:0001525	angiogenesis	Blood vessel formation when new vessels emerge from the proliferation of pre-existing blood vessels.	VAV3 | NOS3 | PTPRB | PROK2 | SEMA5A
turquoise	1	GO:0061045	negative regulation of wound healing	Any process that decreases the rate; frequency; or extent of the series of events that restore integrity to a damaged tissue; following an injury.	NOS3 | PRKG1
turquoise	1	GO:0006937	regulation of muscle contraction	Any process that modulates the frequency; rate or extent of muscle contraction.	KCNE1 | PRKG1 | PROK2
turquoise	1	GO:0045665	negative regulation of neuron differentiation	Any process that stops; prevents; or reduces the frequency; rate or extent of neuron differentiation.	DAB1 | PTPRG | SEMA5A
turquoise	1	GO:0007411	axon guidance	The chemotaxis process that directs the migration of an axon growth cone to a specific target site in response to a combination of attractive and repulsive cues.	VAV3 | FLRT2 | MYO10 | SDC2 | SEMA5A
turquoise	1	GO:0046328	regulation of JNK cascade	Any process that modulates the frequency; rate or extent of signal transduction mediated by the JNK cascade.	IGF1R | WNT16 | TAOK2
turquoise	1	GO:0001944	vasculature development	The process whose specific outcome is the progression of the vasculature over time; from its formation to the mature structure. The vasculature is an interconnected tubular multi-tissue structure that contains fluid that is actively transported around the organism.	CDH2 | VAV3 | NOS3 | PTPRB | PROK2 | SEMA5A
turquoise	1	GO:0051056	regulation of small GTPase mediated signal transduction	Any process that modulates the frequency; rate or extent of small GTPase mediated signal transduction.	VAV3 | ELMOD1 | PRKG1 | PTPRN2 | RGS7 | PREX2
turquoise	1	GO:0019935	cyclic-nucleotide-mediated signaling	Any intracellular signal transduction in which the signal is passed on within the cell via a cyclic nucleotide. Includes production or release of the cyclic nucleotide; and downstream effectors that further transmit the signal within the cell.	PCLO | PRKG1
turquoise	1	GO:0001661	conditioned taste aversion	A conditioned aversion to a specific chemical compound as a result of that compound being coupled with a noxious stimulus.	FOS
turquoise	1	GO:0003100	regulation of systemic arterial blood pressure by endothelin	The process in which endothelin modulates the force with which blood passes through the circulatory system. Endothelin is a hormone that is released by the endothelium; and it is a vasoconstrictor.	NOS3
turquoise	1	GO:0034755	iron ion transmembrane transport	A process in which an iron ion is transported from one side of a membrane to the other by means of some agent such as a transporter or pore.	SLC25A37
turquoise	1	GO:0042908	xenobiotic transport	The directed movement of a xenobiotic; a compound foreign to living organisms; into; out of or within a cell; or between cells; by means of some agent such as a transporter or pore.	ABCB4
turquoise	1	GO:0060164	regulation of timing of neuron differentiation	The process controlling the activation and/or rate at which a relatively unspecialized cell acquires features of a neuron.	SOX5
turquoise	1	GO:0001667	ameboidal-type cell migration	Cell migration that is accomplished by extension and retraction of a pseudopodium.	NOS3 | PTPRG | BRAF | SEMA5A
turquoise	1	GO:0030204	chondroitin sulfate metabolic process	The chemical reactions and pathways involving chondroitin sulfate; any member of a group of 10-60 kDa glycosaminoglycans; widely distributed in cartilage and other mammalian connective tissues; the repeat units of which consist of beta-(1;4)-linked D-glucuronyl beta-(1;3)-N-acetyl-D-galactosamine sulfate. They usually occur linked to a protein to form proteoglycans. Two subgroups exist; one in wh…	MAMDC2 | SDC2
turquoise	1	GO:0048814	regulation of dendrite morphogenesis	Any process that modulates the frequency; rate or extent of dendrite morphogenesis.	PTPRD | SDC2
turquoise	1	GO:0050790	regulation of catalytic activity	Any process that modulates the activity of an enzyme.	VAV3 | DAB1 | SERINC5 | IGF1R | NOS3 | PPP2R2B | ELMOD1 | PRKG1 | PTPRN2 | RGS7 | PROK2 | BRAF | PREX2 | TAOK2
turquoise	1	GO:0050954	sensory perception of mechanical stimulus	The series of events required for an organism to receive a sensory mechanical stimulus; convert it to a molecular signal; and recognize and characterize the signal. This is a neurological process.	TMC2 | KCNE1 | PCDH15
turquoise	1	GO:0031325	positive regulation of cellular metabolic process	Any process that activates or increases the frequency; rate or extent of the chemical reactions and pathways by which individual cells transform chemical substances.	CDH2 | VAV3 | CELF3 | DAB1 | SMC5 | FOS | IGF1R | NOS3 | WNT16 | PROK2 | SOX5 | BRAF | STAT4 | TCF4 | MAML2 | TAOK2
turquoise	1	GO:0043408	regulation of MAPK cascade	Any process that modulates the frequency; rate or extent of signal transduction mediated by the MAP kinase (MAPK) cascade.	CDH2 | IGF1R | WNT16 | PROK2 | BRAF | TAOK2
turquoise	1	GO:0030154	cell differentiation	The process in which relatively unspecialized cells; e.g. embryonic or regenerative cells; acquire specialized structural and/or functional features that characterize the cells; tissues; or organs of the mature organism or some other relatively stable phase of the organism's life history. Differentiation includes the processes involved in commitment of a cell to a specific fate and its subsequent…	CDH2 | VAV3 | PACRG | DAB1 | SYNE1 | FOS | FLRT2 | IGF1R | MYO10 | WNT16 | PRKG1 | SULF2 | PTPRD | PTPRG | SDC2 | SOX5 | BRAF | TCF4 | PREX2 | SEMA5A
turquoise	1	GO:0007154	cell communication	Any process that mediates interactions between a cell and its surroundings. Encompasses interactions such as signaling or attachment between one cell and another cell; between a cell and an extracellular matrix; or between a cell and any other aspect of its environment.	CDH2 | VAV3 | CTNND2 | DAB1 | FOS | FLRT2 | CACNG4 | PCLO | GRM8 | IGF1R | ITGB6 | KCNB1 | MYO10 | NOS3 | PCSK5 | WNT16 | PPP2R2B | PRKG1 | SULF2 | PTPRD | PTPRG | RGS7 | PROK2 | SDC2 | BRAF | STAT4 | PREX2 | MAML2 | SEMA5A | TAOK2
turquoise	1	GO:0002001	renin secretion into blood stream	The regulated release of renin into the blood stream by juxtoglomerular cells.	PCSK5
turquoise	1	GO:0010764	negative regulation of fibroblast migration	Any process that decreases the rate; frequency or extent of fibroblast cell migration. Fibroblast cell migration is accomplished by extension and retraction of a pseudopodium.	BRAF
turquoise	1	GO:0034088	maintenance of mitotic sister chromatid cohesion	The process in which the association between sister chromatids of a replicated chromosome is maintained as chromosomes condense; attach to the spindle in a bipolar orientation; and congress to the metaphase plate during a mitotic cell cycle.	SMC5
turquoise	1	GO:0035860	glial cell-derived neurotrophic factor receptor signaling pathway	The series of molecular signals generated as a consequence of a glial cell-derived neurotrophic factor receptor binding to one of its physiological ligands.	SULF2
turquoise	1	GO:0090031	positive regulation of steroid hormone biosynthetic process	Any process that increases the frequency; rate or extent of the chemical reactions and pathways resulting in the formation of steroid hormones;compounds with a 1; 2; cyclopentanoperhydrophenanthrene nucleus that act as hormones.	IGF1R
turquoise	1	GO:0090315	negative regulation of protein targeting to membrane	Any process that decreases the frequency; rate or extent of the process of directing proteins towards a membrane; usually using signals contained within the protein.	KCNE1
turquoise	1	GO:2000739	regulation of mesenchymal stem cell differentiation	Any process that modulates the frequency; rate or extent of mesenchymal stem cell differentiation.	SOX5
turquoise	1	GO:0010001	glial cell differentiation	The process in which a relatively unspecialized cell acquires the specialized features of a glial cell.	CDH2 | DAB1 | SOX5
turquoise	1	GO:0000186	activation of MAPKK activity	The initiation of the activity of the inactive enzyme MAP kinase kinase (MAPKK).	BRAF | TAOK2
turquoise	1	GO:0043266	regulation of potassium ion transport	Any process that modulates the frequency; rate or extent of the directed movement of potassium ions (K+) into; out of or within a cell; or between cells; by means of some agent such as a transporter or pore.	KCNE1 | NOS3
turquoise	1	GO:0051347	positive regulation of transferase activity	Any process that activates or increases the frequency; rate or extent of transferase activity; the catalysis of the transfer of a group; e.g. a methyl group; glycosyl group; acyl group; phosphorus-containing; or other groups; from a donor compound to an acceptor.	VAV3 | DAB1 | SERINC5 | PROK2 | BRAF | TAOK2
turquoise	1	GO:0050896	response to stimulus	Any process that results in a change in state or activity of a cell or an organism (in terms of movement; secretion; enzyme production; gene expression; etc.) as a result of a stimulus. The process begins with detection of the stimulus and ends with a change in state or activity or the cell or organism.	CDH2 | VAV3 | FOXN3 | TMC2 | PACRG | CTNND2 | DAB1 | SMC5 | FOS | FLRT2 | CACNG4 | PCLO | GRM8 | EYS | IGF1R | ITGB6 | KCNE1 | MYO10 | NOS3 | PCSK5 | WNT16 | ABCB4 | PPP2R2B | PRKG1 | SULF2 | PTPRD | PTPRG | RGS7 | PROK2 | SDC2 | SOX5 | BRAF | STAT4 | PREX2 | MAML2 | SEMA5A | TAOK2
turquoise	1	GO:0042311	vasodilation	An increase in the internal diameter of blood vessels; especially arterioles or capillaries; usually resulting in a decrease in blood pressure.	NOS3 | PRKG1
turquoise	1	GO:1902533	positive regulation of intracellular signal transduction	Any process that activates or increases the frequency; rate or extent of intracellular signal transduction.	CDH2 | IGF1R | WNT16 | PROK2 | BRAF | SEMA5A | TAOK2
turquoise	1	GO:0010638	positive regulation of organelle organization	Any process that increases the frequency; rate or extent of a process involved in the formation; arrangement of constituent parts; or disassembly of an organelle.	SMC5 | IGF1R | ELMOD1 | BRAF | SEMA5A
turquoise	1	GO:0050769	positive regulation of neurogenesis	Any process that activates or increases the frequency; rate or extent of neurogenesis; the origin and formation of neurons.	DAB1 | PTPRD | TCF4 | SEMA5A
turquoise	1	GO:0007215	glutamate receptor signaling pathway	A series of molecular signals initiated by the binding of glutamate to a glutamate receptor on the surface of a target cell; and ending with regulation of a downstream cellular process; e.g. transcription.	CACNG4 | GRM8
turquoise	1	GO:0008306	associative learning	Learning by associating a stimulus (the cause) with a particular outcome (the effect).	FOS | BRAF
turquoise	1	GO:0001999	renal response to blood flow involved in circulatory renin-angiotensin regulation of systemic arterial blood pressure	The physiological response of the kidneys to a decrease in blood flow.	PCSK5
turquoise	1	GO:0002318	myeloid progenitor cell differentiation	The process in which a precursor cell type acquires the specialized features of a myeloid progenitor cell. Myeloid progenitor cells include progenitor cells for any of the myeloid lineages.	BRAF
turquoise	1	GO:0003057	regulation of the force of heart contraction by chemical signal	The regulation of the force of heart muscle contraction mediated by chemical signaling; hormonal; autocrine or paracrine.	NOS3
turquoise	1	GO:0007185	transmembrane receptor protein tyrosine phosphatase signaling pathway	A series of molecular signals initiated by the binding of an extracellular ligand to a receptor on the surface of the target cell where the receptor possesses protein tyrosine phosphatase activity; and ending with regulation of a downstream cellular process; e.g. transcription.	PTPRD
turquoise	1	GO:0007196	adenylate cyclase-inhibiting G-protein coupled glutamate receptor signaling pathway	The series of molecular signals generated as a consequence of a G-protein coupled glutamate receptor binding to its physiological ligand; where the pathway proceeds with inhibition of adenylyl cyclase and a subsequent decrease in the concentration of cyclic AMP (cAMP).	GRM8
turquoise	1	GO:0019800	peptide cross-linking via chondroitin 4-sulfate glycosaminoglycan	The formation of a cross-link between peptide chains mediated by a chondroitin 4-sulfate glycosaminoglycan that originates from a typical O-glycosidic link to serine of one chain; the other chain is esterified; via the alpha-carbon of its C-terminal Asp; to C-6 of an internal N-acetylgalactosamine of the glycosaminoglycan chain.	MAMDC2
turquoise	1	GO:0046929	negative regulation of neurotransmitter secretion	Any process that stops; prevents; or reduces the frequency; rate or extent of the regulated release of a neurotransmitter.	BRAF
turquoise	1	GO:0048842	positive regulation of axon extension involved in axon guidance	Any process that activates; maintains or increases the frequency; rate or extent of axon extension involved in axon guidance.	SEMA5A
turquoise	1	GO:0060087	relaxation of vascular smooth muscle	A process in which the extent of vascular smooth muscle contraction is reduced. Vascular smooth muscle relaxation is mediated via a decrease in the phosphorylation state of myosin light chain. This can be achieved by removal of calcium from the cytoplasm to the sarcoplasmic reticulum lumen through the action of Ca2+ ATPases leading to a decrease myosin light chain kinase activity; and through cal…	PRKG1
turquoise	1	GO:0060677	ureteric bud elongation	The developmental growth in which the ureteric bud grows along its axis beginning with the growth of the primary ureteric bud and ending when the branches of the bud have elongated.	KIF26B
turquoise	1	GO:0072033	renal vesicle formation	The developmental process pertaining to the initial formation of the renal vesicle from condensed mesenchymal cells. The renal vesicle is the primordial structure of the nephron epithelium; and is formed by the condensation of mesenchymal cells.	KIF26B
turquoise	1	GO:0090331	negative regulation of platelet aggregation	Any process that decreases the rate; frequency or extent of platelet aggregation. Platelet aggregation is the adhesion of one platelet to one or more other platelets via adhesion molecules.	PRKG1
turquoise	1	GO:0032872	regulation of stress-activated MAPK cascade	Any process that modulates the frequency; rate or extent of signal transduction mediated by the stress-activated MAPK cascade.	IGF1R | WNT16 | TAOK2
turquoise	1	GO:0051128	regulation of cellular component organization	Any process that modulates the frequency; rate or extent of a process involved in the formation; arrangement of constituent parts; or disassembly of cell structures; including the plasma membrane and any external encapsulating structures such as the cell wall and cell envelope.	DAB1 | SMC5 | IGF1R | KCNE1 | MYO10 | ELMOD1 | PRKG1 | PTPRD | PTPRG | SDC2 | BRAF | SEMA5A | TAOK2
turquoise	1	GO:0007010	cytoskeleton organization	A process that is carried out at the cellular level which results in the assembly; arrangement of constituent parts; or disassembly of cytoskeletal structures.	PALLD | SYNE1 | PCLO | PRKG1 | SON | BRAF | SEMA5A | TAOK2
turquoise	1	GO:0001655	urogenital system development	The process whose specific outcome is the progression of the urogenital system over time; from its formation to the mature structure.	IGF1R | PCSK5 | KIF26B | SULF2
turquoise	1	GO:0043085	positive regulation of catalytic activity	Any process that activates or increases the activity of an enzyme.	VAV3 | DAB1 | SERINC5 | NOS3 | ELMOD1 | RGS7 | PROK2 | BRAF | PREX2 | TAOK2
turquoise	1	GO:0002072	optic cup morphogenesis involved in camera-type eye development	The invagination of the optic vesicle to form two-walled indentations; the optic cups; that will go on to form the retina. This process begins with the optic vesicle becoming a two-walled structure and its subsequent shape changes. It does not include the fate commitment of cells to become the pigmented retina and the neural retina. An example of this process is found in Mus musculus.	WNT16
turquoise	1	GO:0015825	L-serine transport	The directed movement of L-serine; the L-enantiomer of 2-amino-3-hydroxypropanoic acid; into; out of or within a cell; or between cells; by means of some agent such as a transporter or pore.	SERINC5
turquoise	1	GO:0030836	positive regulation of actin filament depolymerization	Any process that activates or increases the frequency; rate or extent of actin depolymerization.	SEMA5A
turquoise	1	GO:0031017	exocrine pancreas development	The process whose specific outcome is the progression of the exocrine pancreas over time; from its formation to the mature structure. The exocrine pancreas produces and store zymogens of digestive enzymes; such as chymotrypsinogen and trypsinogen in the acinar cells.	IGF1R
turquoise	1	GO:0044557	relaxation of smooth muscle	A process in which the extent of smooth muscle contraction is reduced. Smooth muscle differs from striated muscle in the much higher actin/myosin ratio; the absence of conspicuous sarcomeres and the ability to contract to a much smaller fraction of its resting length.	PRKG1
turquoise	1	GO:0045842	positive regulation of mitotic metaphase/anaphase transition	Any process that activates or increases the frequency; rate or extent of the mitotic metaphase to anaphase transition.	SMC5
turquoise	1	GO:0050957	equilibrioception	The series of events required for an organism to receive an orientational stimulus; convert it to a molecular signal; and recognize and characterize the signal. Equilibrioception refers to a combination of processes by which an organism can perceive its orientation with respect to gravity. In animals; stimuli come from labyrinth system of the inner ears; monitoring the direction of motion; visual…	PCDH15
turquoise	1	GO:0090286	cytoskeletal anchoring at nuclear membrane	The process in which cytoskeletal filaments are directly or indirectly linked to the nuclear membrane.	SYNE1
turquoise	1	GO:0090400	stress-induced premature senescence	A cellular senescence process associated with the dismantling of a cell as a response to environmental factors such as hydrogen peroxide or X-rays.	WNT16
turquoise	1	GO:0009582	detection of abiotic stimulus	The series of events in which an (non-living) abiotic stimulus is received by a cell and converted into a molecular signal.	TMC2 | EYS | SDC2
turquoise	1	GO:0007254	JNK cascade	An intracellular protein kinase cascade containing at least a JNK (a MAPK); a JNKK (a MAPKK) and a JUN3K (a MAP3K). The cascade can also contain two additional tiers: the upstream MAP4K and the downstream MAP Kinase-activated kinase (MAPKAPK). The kinases in each tier phosphorylate and activate the kinases in the downstream tier to transmit a signal within a cell.	IGF1R | WNT16 | TAOK2
turquoise	1	GO:0007610	behavior	The internally coordinated responses (actions or inactions) of whole living organisms (individuals or groups) to internal or external stimuli.	CTNND2 | DAB1 | FOS | BRAF | PREX2 | SEMA5A
turquoise	1	GO:0002043	blood vessel endothelial cell proliferation involved in sprouting angiogenesis	The multiplication or reproduction of blood vessel endothelial cells; resulting in the expansion of a cell population contributing to sprouting angiogenesis.	SEMA5A
turquoise	1	GO:0006465	signal peptide processing	The proteolytic removal of a signal peptide from a protein during or after transport to a specific location in the cell.	PCSK5
turquoise	1	GO:0006527	arginine catabolic process	The chemical reactions and pathways resulting in the breakdown of arginine; 2-amino-5-(carbamimidamido)pentanoic acid.	NOS3
turquoise	1	GO:0009629	response to gravity	Any process that results in a change in state or activity of a cell or an organism (in terms of movement; secretion; enzyme production; gene expression; etc.) as a result of a gravitational stimulus.	FOS
turquoise	1	GO:0046886	positive regulation of hormone biosynthetic process	Any process that activates or increases the frequency; rate or extent of the chemical reactions and pathways resulting in the formation of hormones.	IGF1R
turquoise	1	GO:0048843	negative regulation of axon extension involved in axon guidance	Any process that stops; prevents; or reduces the frequency; rate or extent of axon extension involved in axon guidance.	SEMA5A
turquoise	1	GO:0086013	membrane repolarization during cardiac muscle cell action potential	The process in which ions are transported across a membrane such that the cardiac muscle cell plasma membrane potential changes in the direction from the positive membrane potential at the peak of the action potential towards the negative resting potential.	KCNE1
turquoise	1	GO:0097105	presynaptic membrane assembly	The aggregation; arrangement and bonding together of a set of components to form a presynaptic membrane; a specialized area of membrane of the axon terminal that faces the plasma membrane of the neuron or muscle fiber with which the axon terminal establishes a synaptic junction.	PTPRD
turquoise	1	GO:2001028	positive regulation of endothelial cell chemotaxis	Any process that activates or increases the frequency; rate or extent of endothelial cell chemotaxis.	SEMA5A
turquoise	1	GO:0051897	positive regulation of protein kinase B signaling	Any process that activates or increases the frequency; rate or extent of protein kinase B signaling; a series of reactions mediated by the intracellular serine/threonine kinase protein kinase B.	IGF1R | SEMA5A
turquoise	1	GO:0010941	regulation of cell death	Any process that modulates the rate or frequency of cell death. Cell death is the specific activation or halting of processes within a cell so that its vital functions markedly cease; rather than simply deteriorating gradually over time; which culminates in cell death.	VAV3 | PACRG | DIP2A | IGF1R | NOS3 | WNT16 | PROK2 | SON | BRAF | SEMA5A
turquoise	1	GO:0051270	regulation of cellular component movement	Any process that modulates the frequency; rate or extent of the movement of a cellular component.	FLRT2 | IGF1R | KCNE1 | PTPRG | BRAF | SEMA5A
turquoise	1	GO:0007162	negative regulation of cell adhesion	Any process that stops; prevents; or reduces the frequency; rate or extent of cell adhesion.	DAB1 | PRKG1 | SEMA5A
turquoise	1	GO:0050768	negative regulation of neurogenesis	Any process that stops; prevents; or reduces the frequency; rate or extent of neurogenesis; the origin and formation of neurons.	DAB1 | PTPRG | SEMA5A
turquoise	1	GO:0003012	muscle system process	A organ system process carried out at the level of a muscle. Muscle tissue is composed of contractile cells or fibers.	NOS3 | PRKG1 | SULF2 | PROK2
turquoise	1	GO:0016079	synaptic vesicle exocytosis	Fusion of intracellular membrane-bounded vesicles with the pre-synaptic membrane of the neuronal cell resulting in release of neurotransmitter into the synaptic cleft.	PCLO | BRAF
turquoise	1	GO:0030193	regulation of blood coagulation	Any process that modulates the frequency; rate or extent of blood coagulation.	NOS3 | PRKG1
turquoise	1	GO:0009416	response to light stimulus	Any process that results in a change in state or activity of a cell or an organism (in terms of movement; secretion; enzyme production; gene expression; etc.) as a result of a light stimulus; electromagnetic radiation of wavelengths classified as infrared; visible or ultraviolet light.	FOS | EYS | SDC2 | BRAF
turquoise	1	GO:0006813	potassium ion transport	The directed movement of potassium ions (K+) into; out of or within a cell; or between cells; by means of some agent such as a transporter or pore.	KCNB1 | KCNE1 | NOS3
turquoise	1	GO:0048015	phosphatidylinositol-mediated signaling	A series of molecular signals in which a cell uses a phosphatidylinositol-mediated signaling to convert a signal into a response. Phosphatidylinositols include phosphatidylinositol (PtdIns) and its phosphorylated derivatives.	IGF1R | WNT16 | PREX2
turquoise	1	GO:0071363	cellular response to growth factor stimulus	Any process that results in a change in state or activity of a cell (in terms of movement; secretion; enzyme production; gene expression; etc.) as a result of a growth factor stimulus.	VAV3 | FOS | PCSK5 | SULF2 | SOX5 | BRAF
turquoise	1	GO:0010631	epithelial cell migration	The orderly movement of an epithelial cell from one site to another; often during the development of a multicellular organism.	NOS3 | PTPRG | SEMA5A
turquoise	1	GO:0048863	stem cell differentiation	The process in which a relatively unspecialized cell acquires specialized features of a stem cell. A stem cell is a cell that retains the ability to divide and proliferate throughout life to provide progenitor cells that can differentiate into specialized cells.	CDH2 | WNT16 | SOX5 | BRAF
turquoise	1	GO:0001542	ovulation from ovarian follicle	The process leading to the rupture of the follicle; releasing the centrally located oocyte into the oviduct. An example of this is found in Mus musculus.	NOS3
turquoise	1	GO:0032836	glomerular basement membrane development	The process whose specific outcome is the progression of the glomerular basement membrane over time; from its formation to the mature structure. The glomerular basement membrane is the basal laminal portion of the glomerulus which performs the actual filtration.	SULF2
turquoise	1	GO:1902259	regulation of delayed rectifier potassium channel activity	Any process that modulates the frequency; rate or extent of delayed rectifier potassium channel activity.	KCNE1
turquoise	1	GO:0019932	second-messenger-mediated signaling	Any intracellular signal transduction in which the signal is passed on within the cell via a second messenger; a small molecule or ion that can be quickly generated or released from intracellular stores; and can diffuse within the cell. Second-messenger signaling includes production or release of the second messenger; and effectors downstream of the second messenger that further transmit the sign…	PCLO | NOS3 | PRKG1
turquoise	1	GO:0007611	learning or memory	The acquisition and processing of information and/or the storage and retrieval of this information over time.	CTNND2 | FOS | BRAF
turquoise	1	GO:0090132	epithelium migration	The process in which the population of cells that make up an epithelium undergo directed movement.	NOS3 | PTPRG | SEMA5A
turquoise	1	GO:0003073	regulation of systemic arterial blood pressure	The process that modulates the force with which blood travels through the systemic arterial circulatory system. The process is controlled by a balance of processes that increase pressure and decrease pressure.	NOS3 | PCSK5
turquoise	1	GO:0007569	cell aging	An aging process that has as participant a cell after a cell has stopped dividing. Cell aging may occur when a cell has temporarily stopped dividing through cell cycle arrest (GO:0007050) or when a cell has permanently stopped dividing; in which case it is undergoing cellular senescence (GO:0090398). May precede cell death (GO:0008219) and succeed cell maturation (GO:0048469).	SMC5 | WNT16
turquoise	1	GO:0008344	adult locomotory behavior	Locomotory behavior in a fully developed and mature organism.	DAB1 | PREX2
turquoise	1	GO:0016337	single organismal cell-cell adhesion	The attachment of one cell to another cell via adhesion molecules; where both cells are part of the same organism.	CDH2 | CTNND2 | MYO10 | KIF26B | PRKG1 | BRAF
turquoise	1	GO:0042063	gliogenesis	The process that results in the generation of glial cells. This includes the production of glial progenitors and their differentiation into mature glia.	CDH2 | DAB1 | SOX5
turquoise	1	GO:0051271	negative regulation of cellular component movement	Any process that stops; prevents; or reduces the frequency; rate or extent of the movement of a cellular component.	PTPRG | BRAF | SEMA5A
turquoise	1	GO:0008219	cell death	Any biological process that results in permanent cessation of all vital functions of a cell. A cell should be considered dead when any one of the following molecular or morphological criteria is met: (1) the cell has lost the integrity of its plasma membrane; (2) the cell; including its nucleus; has undergone complete fragmentation into discrete bodies (frequently referred to as "apoptotic bodies…	VAV3 | PACRG | DIP2A | IGF1R | NOS3 | WNT16 | PPP2R2B | PROK2 | SON | BRAF | SEMA5A | TAOK2
turquoise	1	GO:0045785	positive regulation of cell adhesion	Any process that activates or increases the frequency; rate or extent of cell adhesion.	VAV3 | MYO10 | KIF26B | BRAF
turquoise	1	GO:0016265	death	A permanent cessation of all vital functions: the end of life; can be applied to a whole organism or to a part of an organism.	VAV3 | PACRG | DIP2A | IGF1R | NOS3 | WNT16 | PPP2R2B | PROK2 | SON | BRAF | SEMA5A | TAOK2
turquoise	1	GO:0033674	positive regulation of kinase activity	Any process that activates or increases the frequency; rate or extent of kinase activity; the catalysis of the transfer of a phosphate group; usually from ATP; to a substrate molecule.	VAV3 | DAB1 | PROK2 | BRAF | TAOK2
turquoise	1	GO:0050953	sensory perception of light stimulus	The series of events required for an organism to receive a sensory light stimulus; convert it to a molecular signal; and recognize and characterize the signal. This is a neurological process.	GRM8 | EYS | PCDH15
turquoise	1	GO:0070848	response to growth factor	Any process that results in a change in state or activity of a cell or an organism (in terms of movement; secretion; enzyme production; gene expression; etc.) as a result of a growth factor stimulus.	VAV3 | FOS | PCSK5 | SULF2 | SOX5 | BRAF
turquoise	1	GO:0009967	positive regulation of signal transduction	Any process that activates or increases the frequency; rate or extent of signal transduction.	CDH2 | VAV3 | IGF1R | WNT16 | SULF2 | PROK2 | BRAF | SEMA5A | TAOK2
turquoise	1	GO:0007063	regulation of sister chromatid cohesion	Any process that modulates the frequency; rate or extent of sister chromatid cohesion.	SMC5
turquoise	1	GO:0031284	positive regulation of guanylate cyclase activity	Any process that activates or increases the frequency; rate or extent of guanylate cyclase activity.	NOS3
turquoise	1	GO:0035413	positive regulation of catenin import into nucleus	Any process that increases the rate; frequency or extent of the directed movement of a catenin protein from the cytoplasm into the nucleus.	SEMA5A
turquoise	1	GO:0051589	negative regulation of neurotransmitter transport	Any process that stops; prevents; or reduces the frequency; rate or extent of the directed movement of a neurotransmitter into; out of or within a cell; or between cells; by means of some agent such as a transporter or pore.	BRAF
turquoise	1	GO:0051645	Golgi localization	Any process in which the Golgi is transported to; and/or maintained in; a specific location within the cell.	DAB1
turquoise	1	GO:0071435	potassium ion export	The directed movement of potassium ions out of a cell or organelle.	KCNE1
turquoise	1	GO:0090399	replicative senescence	A cell aging process associated with the dismantling of a cell as a response to telomere shortening and/or cellular aging.	WNT16
turquoise	1	GO:0006935	chemotaxis	The directed movement of a motile cell or organism; or the directed growth of a cell guided by a specific chemical concentration gradient. Movement may be towards a higher concentration (positive chemotaxis) or towards a lower concentration (negative chemotaxis).	VAV3 | FLRT2 | MYO10 | PROK2 | SDC2 | SEMA5A
turquoise	1	GO:0051174	regulation of phosphorus metabolic process	Any process that modulates the frequency; rate or extent of the chemical reactions and pathways involving phosphorus or compounds containing phosphorus.	CDH2 | VAV3 | DAB1 | GRM8 | IGF1R | NOS3 | WNT16 | PROK2 | BRAF | TAOK2
turquoise	1	GO:0007229	integrin-mediated signaling pathway	A series of molecular signals initiated by the binding of extracellular ligand to an integrin on the surface of a target cell; and ending with regulation of a downstream cellular process; e.g. transcription.	VAV3 | ITGB6
turquoise	1	GO:0043484	regulation of RNA splicing	Any process that modulates the frequency; rate or extent of RNA splicing; the process of removing sections of the primary RNA transcript to remove sequences not present in the mature form of the RNA and joining the remaining sections to form the mature form of the RNA.	CELF3 | SON
turquoise	1	GO:0010771	negative regulation of cell morphogenesis involved in differentiation	Any process that decreases the frequency; rate or extent of cell morphogenesis contributing to cell differentiation. Cell morphogenesis involved in differentiation is the change in form (cell shape and size) that occurs when relatively unspecialized cells acquire specialized structural and/or functional features that characterize the cells; tissues; or organs of the mature organism or some other …	DAB1 | SEMA5A
turquoise	1	GO:0050773	regulation of dendrite development	Any process that modulates the frequency; rate or extent of dendrite development.	PTPRD | SDC2
turquoise	1	GO:0006909	phagocytosis	An endocytosis process that results in the engulfment of external particulate material by phagocytes. The particles are initially contained within phagocytic vacuoles (phagosomes); which then fuse with primary lysosomes to effect digestion of the particles.	VAV3 | MYO10 | ELMOD1
turquoise	1	GO:0002062	chondrocyte differentiation	The process in which a chondroblast acquires specialized structural and/or functional features of a chondrocyte. A chondrocyte is a polymorphic cell that forms cartilage.	SULF2 | SOX5
turquoise	1	GO:0030010	establishment of cell polarity	The specification and formation of anisotropic intracellular organization or cell growth patterns.	IGF1R | KIF26B
[truncated: 189 more rows]

## Sheet: Table S3
module	FDR corrected p-value	termID	term Name	term Definition	gene Symbols
[truncated: 892 more rows]

## Sheet: Table S4
module	FDR corrected p-value	termID	term Name	term Definition	gene Symbols
[truncated: 1,777 more rows]

[truncated: 1 more sheets: Table S5]
